# Supplementary material for: Amino Acid Catabolism During Nitrogen Limitation in Phaeodactylum tricornutum
Source: Front Plant Sci. 2020 Dec 17;11:589026. doi: 10.3389/fpls.2020.589026 (PMC7780933; doi:10.3389/fpls.2020.589026)
Supplement: Supplementary file 2 [file Table_1.XLSX]

## Sheet: Table S1
	Gene				2019-Nature Communications-Evolution and regulation of nitrogen flux through compartmentalized metabolic networks in a marine diatom			2016-Plant Physiology-Profiling of the Early Nitrogen Stress Response in the Diatom Phaeodactylum tricornutum Reveals a Novel Family of RING-Domain Transcription Factors			2015-Proceedings of the National Academy of Sciences-Remodeling of intermediate metabolism in the diatom Phaeodactylum tricornutum under nitrogen stress.	2018-Algal Research-Orchestration of transcriptome, proteome and metabolome in the diatom Phaeodactylum tricornutum during nitrogen limitation				HECTAR					TMHMM	targetP							Thalassosira pseudonana
								2017-The EMBO journal-The transcription factor bZIP14 regulates the TCA cycle in the diatom Phaeodactylum tricornutum.																					2014-Frontiers in Marine Science-Transcriptional responses of three model diatoms to nitrate limitation of growth
	JGI-Pt2	Gene	Gene annotation	Gene name	15 min-N-_4_vs_Pre_3log2fc	45 min-N-_5_vs_Pre_3log2fc	18 h-N-_6_vs_Pre_3log2fc	4h-log2(fold_change)	8 h-log2(fold_change)	20 h-log2(fold_change)	48 h-log2(fold_change)	T-0h-log2(Foldchange)-dark	T-10h-log2(Foldchange)-light	P-0h-log2 ratio N- vs N+ dark	P-10h-log2 ratio N- vs N+ light	predicted_targeting_category	signal_peptide_score	type_II_signal_anchor_score	chloroplast_score	mitochondrion_score	transmembrane_domains	Prediction	noTP	SP	mTP	cTP	luTP	CS Position	Gene	JGI_ID	protein identification	log fold change	log concentration	p-value	p-value fdr-corrected
BCAA	10779	Phatr3_J10779	branched-chain amino acid transaminase	BCAT1	-0.348918	-0.436764	-0.753371	-0.796593	-0.732464	-0.562017	-0.134506	-1.54714	-1.17545	-0.596343	-1.26451	chloroplast	0.7135	0.0621	0.7068	0	0	cTP	0.035442	0.211837	0.029177	0.632774	0.090771	CS pos: 51-52. LSM-AV. Pr: 0.5251	THAPSDRAFT_21813	jgi|Thaps3|39941|estExt_gwp_gw1.C_chr_30385	jgi|Thaps3|39941|estExt_gwp_gw1.C_chr_30385	0.0537533	7.05991	0.852281	0.902578
	28585	Phatr3_J28585		BCAT2	1.25145	1.0763	1.27508	1.42394	0.91602	1.09065	0.0149674	2.32267	2.19399	0.615288	0.673281	other localisation	0.0655	0.024	0	0.1083	0	noTP	0.99979	0.000202	5e-006	4e-006	0		THAPSDRAFT_20816	jgi|Thaps3|20816|estExt_fgenesh1_pg.C_chr_10535	jgi|Thaps3|20816|estExt_fgenesh1_pg.C_chr_10535	1.30435	6.23427	3.95e-07	2.06e-06
	32849	Phatr3_J32849		BCAT3	1.38567	1.4407	0.384741	-0.318346	-0.724315	-1.00777	-1.07802	-1.70673	-1.46418			signal peptide	0.6742	0.0615	0.0257	0	0	SP	0.008429	0.981535	0.008693	0.001259	8.4e-005	CS pos: 25-26. AKR-HA. Pr: 0.2434	THAPSDRAFT_21813	jgi|Thaps3|39941|estExt_gwp_gw1.C_chr_30385	jgi|Thaps3|39941|estExt_gwp_gw1.C_chr_30385	0.0537533	7.05991	0.852281	0.902578
	43697	Phatr3_J43697		BCAT4	1.91161	1.88069	1.33543	-0.0722142	-0.247537	-0.222489	-1.01661	1.29023	1.15154	0.108746	0.927323	other localisation	0.0567	0.0234	0	0.4421	0	mTP	0.49678	0.000142	0.502996	3.8e-005	4.4e-005	CS pos: 22-23. RSI-SS. Pr: 0.4429	THAPSDRAFT_35186	jgi|Thaps3|35186|e_gw1.6.287.1	jgi|Thaps3|35186|e_gw1.6.287.1	0.305171	5.48696	0.216101	0.314713
	50806	Phatr3_J50806		BCAT5	0.567262	0.51055	0.793032	-0.133518	-0.00412649	0.0771505	-0.143064	1.11345	1.11291			mitochondrion	0.1169	0.0326	0	0.5411	0	noTP	0.961341	0.004115	0.034309	0.000183	5.2e-005		THAPSDRAFT_33194	jgi|Thaps3|33194|e_gw1.3.147.1	jgi|Thaps3|33194|e_gw1.3.147.1	-0.0621269	5.60601	0.780669	0.848035
	41496	Phatr3_J41496		BCAT6	0	0	0	-0.793935	0.101593	-0.475759	-0.383346	1.203	9.93287			other localisation	0.0714	0.0252	0	0.0927	0	noTP	0.999225	0.00036	0.000406	6e-006	3e-006		THAPSDRAFT_260934	jgi|Thaps3|260934|thaps1_ua_kg.chr_1000194	jgi|Thaps3|260934|thaps1_ua_kg.chr_1000194	3.38968	7.20455	6.84e-36	2.11e-34
	9476	Phatr3_J9476	branched-chain alpha-keto acid dehydrogenase	BCKDH1	-1.59778	-1.27053	1.504	0.0731685	1.21239	2.37391	2.35693	1.86034	1.05187			other localisation	0.0568	0.0223	0	0.1106	0	noTP	0.999736	0.000243	9e-006	1e-005	1e-006		THAPSDRAFT_795	jgi|Thaps3|795|fgenesh1_pm.C_chr_17000012	jgi|Thaps3|795|fgenesh1_pm.C_chr_17000012	7.32061	8.09687	4.31e-108	6.97e-105
	11021	Phatr3_J11021		BCKDH2	2.19383	2.88218	3.24256	1.08605	1.11476	0.855988	0.70733	1.37953	1.40349			mitochondrion	0.107	0.0314	0	0.8059	0	mTP	0.014455	4.3e-005	0.985269	0.000181	5.1e-005	CS pos: 26-27. CRW-QS. Pr: 0.4120	THAPSDRAFT_32067	jgi|Thaps3|32067|e_gw1.2.343.1	jgi|Thaps3|32067|e_gw1.2.343.1	2.36014	7.31972	7.8e-20	1.02e-18
	54219	Phatr3_J54219	dihydrolipoyllysine-residue (2-methylpropanoyl) transferase	DHLTA	3.82611	4.37888	4.71582	3.94118	4.27821	1.27007	0.208259	2.10525	1.86492			other localisation	0.0822	0.0275	0	0.0979	0	noTP	0.996176	0.003516	9.6e-005	0.000197	1.5e-005		THAPSDRAFT_36291	jgi|Thaps3|36291|e_gw1.9.73.1	jgi|Thaps3|36291|e_gw1.9.73.1	4.64176	8.00018	2.09e-58	1.72e-56
	22019	Phatr3_J22019	isovaleryl-CoA dehydrogenase	IVD	1.32827	1.96053	1.96668	0.327809	0.518575	-0.45405	-2.158	-1.34779	1.46615			other localisation	0.1111	0.0331	0	0.3344	0	noTP	0.513752	0.003995	0.060289	0.421461	0.000503		THAPSDRAFT_269513	jgi|Thaps3|269513|estExt_thaps1_ua_kg.C_chr_100073	jgi|Thaps3|269513|estExt_thaps1_ua_kg.C_chr_100073	1.04245	7.51615	1.71e-05	7.13e-05
	843	Phatr3_J843	methylcrotonyl CoA carboxylase, α-subunit	MCC1	2.33975	3.3643	3.95945	1.41991	0.782795	-0.0206072	-2.29453	1.35452	-1.16869	1.39303	2.35066	mitochondrion	0.082	0.0393	0	0.7333	0	mTP	0.020493	2.1e-005	0.938467	0.040983	3.6e-005	CS pos: 39-40. RSF-SS. Pr: 0.4935	THAPSDRAFT_263480	jgi|Thaps3|263480|thaps1_ua_kg.chr_9000008	jgi|Thaps3|263480|thaps1_ua_kg.chr_9000008	0.371287	6.90679	0.110672	0.182211
	19329	Phatr3_EG01286	methylcrotonyl CoA carboxylase, β-subunit	MCC2	0.962832	0.882516	2.19601	1.20814	1.73726	0.474057	2.37571	2.36704	2.56778	0.809612	1.44432	other localisation	0.0597	0.0234	0	0.1132	6	noTP	0.999962	3.5e-005	2e-006	0	1e-006		THAPSDRAFT_27557	jgi|Thaps3|27557|estExt_Genewise1.C_chr_30509	jgi|Thaps3|27557|estExt_Genewise1.C_chr_30509	0.742141	8.27245	0.00332308	0.00884382
	11811	Phatr3_J11811	methylglutaconyl-CoA hydratase	MGCHS	-0.2045	0.237098	1.32855	0.275169	0.503543	0.000546628	-0.112473	-1.19463	2.17414			other localisation	0.0952	0.0293	0	0.4803	0	mTP	0.034566	5.1e-005	0.965183	0.000186	1.4e-005	CS pos: 39-40. RAF-QT. Pr: 0.6160	THAPSDRAFT_34511	jgi|Thaps3|34511|e_gw1.5.402.1	jgi|Thaps3|34511|e_gw1.5.402.1	-0.709986	5.4637	0.00394305	0.010312
	13643	Phatr3_J13643	hydroxymethylglutaryl-CoA lyase	HCL	1.03123	1.5025	1.59878	0.279292	0.342565	0.702649	-0.126289	1.55819	1.19421	2.46443	0.378944	other localisation	0.075	0.0257	0	0.1357	0	noTP	0.99473	0.002948	0.001038	0.00125	3.4e-005		THAPSDRAFT_269908	jgi|Thaps3|269908|estExt_thaps1_ua_kg.C_chr_170041	jgi|Thaps3|269908|estExt_thaps1_ua_kg.C_chr_170041	-2.16511	9.2432	4.2e-17	4.74e-16
	20310	Phatr3_J20310	2-methylacyl-CoA dehydrogenase	MCD	0.961545	1.19666	1.55674	-0.0112606	-0.14908	0.13887	-1.43893	-1.17418	-1.6741			other localisation	0.1204	0.0348	0	0.4271	0	noTP	0.983536	3.1e-005	0.015496	3.5e-005	0.000902		THAPSDRAFT_269127	jgi|Thaps3|269127|estExt_thaps1_ua_kg.C_chr_60252	jgi|Thaps3|269127|estExt_thaps1_ua_kg.C_chr_60252	2.61723	7.98821	1.28e-23	2.07e-22
	35240	Phatr3_J35240	enoyl-CoA hydratase	ECHS1	2.30539	2.25355	1.8901	-0.067991	0.0682759	-0.0190984	-0.0595274	2.30834	1.43781	0.506417	0.745063	mitochondrion	0.1624	0.0405	0	0.7836	0	mTP	0.004314	1.3e-005	0.967532	0.028126	1.5e-005	CS pos: 64-65. RFL-SK. Pr: 0.3099	THAPSDRAFT_26365	jgi|Thaps3|26365|estExt_fgenesh1_pm.C_chr_100011	jgi|Thaps3|26365|estExt_fgenesh1_pm.C_chr_100011	-0.705392	6.81355	0.00495723	0.0126631
	55192	Phatr3_J55192		ECHS2	2.31903	2.56491	2.72606	0.606041	0.255764	-0.0365749	-1.67669	2.15675	1.1418	0.872747	0.958972	mitochondrion	0.1121	0.0322	0	0.6969	0	mTP	0.134861	2.7e-005	0.859254	0.005705	0.000154	CS pos: 30-31. VRW-AS. Pr: 0.6897	THAPSDRAFT_34511	jgi|Thaps3|34511|e_gw1.5.402.1	jgi|Thaps3|34511|e_gw1.5.402.1	-0.709986	5.4637	0.00394305	0.010312
	54494	Phatr3_J54494		ECHS3	2.9416	3.62193	3.84206	0.467785	0.545403	0.428222	0.355457	-1.22452	-1.00625			mitochondrion	0.0904	0.0312	0	0.624	0	mTP	0.319326	0.000272	0.676939	0.002704	0.000759	CS pos: 30-31. ANF-SA. Pr: 0.5076	THAPSDRAFT_32944	jgi|Thaps3|32944|e_gw1.3.541.1	jgi|Thaps3|32944|e_gw1.3.541.1	0.368519	4.48608	0.158102	0.244066
	40988	Phatr3_J40988		ECHS4	0.773684	0.656991	1.31579	0.0743459	0.0609809	0.516886	0.202118	-1.04862	1.03309	0.481992	0.247409	other localisation	0.1208	0.0346	0	0.465	0	mTP	0.211868	3.3e-005	0.787909	0.000189	1e-006	CS pos: 41-42. RFY-AS. Pr: 0.8404	THAPSDRAFT_11332	jgi|Thaps3|11332|fgenesh1_pg.C_chr_19c_29000018	jgi|Thaps3|11332|fgenesh1_pg.C_chr_19c_29000018	-1.00034	4.44388	0.000110201	0.000397932
	39681	Phatr3_J39681	3-hydroxyacyl-CoA dehydrogenase	HAD	1.50686	1.24225	0.258556	-0.343634	-0.547727	-0.654193	-1.75174	1.08818	1.19957	0.368729	0.138944	other localisation	0.1237	0.0735	0	0.3598	0	mTP	0.043621	0.000252	0.823459	0.082952	0.049717	CS pos: 31-32. RSF-SA. Pr: 0.7051	THAPSDRAFT_11182	jgi|Thaps3|11182|fgenesh1_pg.C_chr_19a_19000125	jgi|Thaps3|11182|fgenesh1_pg.C_chr_19a_19000125	-1.32453	5.15485	3.9e-07	2.05e-06
	41969	Phatr3_J41969	acetyl-CoA C-acyltransferase	ACAT1	0.581304	0.355733	0.223488	-0.253454	-0.268678	-0.18238	-0.0141625	-1.26146	-1.05326	0.317949	0.29549	other localisation	0.1104	0.0323	0	0.1222	1	noTP	0.993019	0.001316	0.005582	7.7e-005	7e-006		THAPSDRAFT_36742	jgi|Thaps3|36742|e_gw1.11a.55.1	jgi|Thaps3|36742|e_gw1.11a.55.1	-1.19191	5.28166	2.42e-06	1.14e-05
	28068	Phatr3_J28068		ACAT2	0.178262	0.13577	-0.309964	-0.775925	-0.261442	-0.205611	-0.919837	2.02759	1.70707	0.631671	0.924059	mitochondrion	0.1048	0.0312	0	0.7312	0	mTP	0.003009	4.3e-005	0.971247	0.025604	9.7e-005	CS pos: 24-25. RSL-AS. Pr: 0.3947	THAPSDRAFT_3627	jgi|Thaps3|3627|fgenesh1_pg.C_chr_3000561	jgi|Thaps3|3627|fgenesh1_pg.C_chr_3000561	-1.18249	5.21478	3.02e-06	1.41e-05
	51245	Phatr3_J51245	propionyl-CoA carboxylase, α-subunit	PCC1	4.82018	5.89375	6.00327	3.13211	1.89476	0.730653	0.981146	2.23248	1.46225	0.726013	1.01803	mitochondrion	0.1054	0.0325	0	0.8062	0	mTP	0.000636	3e-006	0.998803	0.000554	5e-006	CS pos: 39-40. RLL-NL. Pr: 0.3067	THAPSDRAFT_263480	jgi|Thaps3|263480|thaps1_ua_kg.chr_9000008	jgi|Thaps3|263480|thaps1_ua_kg.chr_9000008	0.371287	6.90679	0.110672	0.182211
	45886	Phatr3_J45886	propionyl-CoA carboxylase, β-subunit	PCC2	5.28071	6.37416	6.05368	2.38223	1.05338	0.494832	0.44861	2.2069	1.50039	0.863483	0.949126	other localisation	0.0589	0.0236	0	0.4603	0	mTP	0.398969	0.000357	0.566382	0.033914	0.000378	CS pos: 12-13. QFY-QS. Pr: 0.2826	THAPSDRAFT_32789	jgi|Thaps3|32789|e_gw1.3.176.1	jgi|Thaps3|32789|e_gw1.3.176.1	0.961339	6.2959	0.000100321	0.000365167
	25932	Phatr3_J25932	acyl-CoA dehydrogenase	ACD1	0.622247	0.77036	0.0268617	0.193539	0.274286	0.478672	0.988126	2.33233	1.76269	0.779615	0.764647	signal peptide	0.4862	0.1191	0.4062	0	0	SP	0.181089	0.388454	0.218497	0.208453	0.003506	CS pos: 33-34. TFA-RP. Pr: 0.4879	THAPS_35710	jgi|Thaps3|35710|e_gw1.7.167.1	jgi|Thaps3|35710|e_gw1.7.167.1	-0.551562	6.28447	0.0243045	0.0509133
	42907	Phatr3_J42907		ACD2	0.197082	-0.118167	0.330219	-0.0593699	-0.0293347	0.0806837	-0.157631	-1.03313	-1.07582	-0.633757	1.27479	other localisation	0.0683	0.0248	0	0.1019	0	noTP	0.99952	0.000421	4.2e-005	7e-006	1e-005		THAPSDRAFT_bd1760	jgi|Thaps3_bd|1760|estExt_fgenesh1_pg.C_bd_6x460008	jgi|Thaps3_bd|1760|estExt_fgenesh1_pg.C_bd_6x460008	0	0	0	0
	54528	Phatr3_J54528	3-hydroxyisobutyryl-CoA hydrolase	HIBCH	3.12695	3.23742	3.95689	0.890383	0.940285	0.86367	0.338066	2.35504	1.12545	0.217316	0.49934	other localisation	0.3682	0.0556	0	0.4804	0	noTP	0.503657	0.135285	0.360279	0.000717	6.2e-005		THAPSDRAFT_261905	jgi|Thaps3|261905|thaps1_ua_kg.chr_3000283	jgi|Thaps3|261905|thaps1_ua_kg.chr_3000283	-0.327274	4.63731	0.232602	0.333754
	45141	Phatr3_J45141	3-hydroxyisobutyrate dehydrogenase	HIBADH	2.71457	3.19994	4.23639	0.993784	1.41063	0.452638	0.993531	1.26524	1.0709			mitochondrion	0.1734	0.0404	0	0.7819	0	mTP	0.041771	0.000173	0.957764	0.000179	0.000114	CS pos: 32-33. RYY-ED. Pr: 0.3865	THAPSDRAFT_413	jgi|Thaps3|413|fgenesh1_pm.C_chr_4000054	jgi|Thaps3|413|fgenesh1_pm.C_chr_4000054	0.964132	4.18923	0.000108531	0.000392151
	54535	Phatr3_J54535	methylmalonate-semialdehyde dehydrogenase (acylating)	MMSDH	1.32983	1.57558	2.15895	0.377741	-0.380019	-0.324107	-1.52397	1.34364	-1.09892	-0.0478936	0.759992	other localisation	0.0709	0.0251	0	0.1374	0	noTP	0.999216	0.00058	1.3e-005	0.000161	3e-005		THAPSDRAFT_10541	jgi|Thaps3|10541|fgenesh1_pg.C_chr_17000004	jgi|Thaps3|10541|fgenesh1_pg.C_chr_17000004	0.228791	7.34987	0.299303	0.409832
	28191	Phatr3_J28191	aldehyde dehydrogenase	ALDH1	0.565929	1.02715	1.04713	0.0583451	0.373625	0.122077	-0.45064	1.51569	1.31869	1.6578	0.558633	mitochondrion	0.4393	0.0654	0	0.8098	0	mTP	0.059147	0.000905	0.939766	0.000166	1.7e-005	CS pos: 26-27. RAF-SM. Pr: 0.4279	THAPSDRAFT_268262	jgi|Thaps3|268262|estExt_thaps1_ua_kg.C_chr_20191	jgi|Thaps3|268262|estExt_thaps1_ua_kg.C_chr_20191	-0.0171677	6.50685	0.993064	1
	31906	Phatr3_J31906		ALDH2	1.8789	2.04468	1.45199	0.153882	-0.24987	-0.298741	-2.86083	1.24299	-1.68374	-0.159162	-0.121284	mitochondrion	0.0702	0.0254	0	0.6308	0	mTP	0.018929	9.2e-005	0.949925	0.030838	0.000217	CS pos: 30-31. RSM-SS. Pr: 0.5064	THAPS_38066	jgi|Thaps3|38066|e_gw1.18.28.1	jgi|Thaps3|38066|e_gw1.18.28.1	-0.900336	5.09337	0.000233177	0.000794372
	51830	Phatr3_J51830	methylmalonyl-CoA mutase	MCM	4.40059	4.68575	4.38865	1.63354	0.870964	0.639206	0.406294	1.89275	1.22477	0.432278	0.941577	mitochondrion	0.4055	0.0565	0	0.8516	0	mTP	0.011909	0.00014	0.987691	0.000256	4e-006	CS pos: 37-38. TRW-IS. Pr: 0.4829	THAPSDRAFT_33685	jgi|Thaps3|33685|e_gw1.4.70.1	jgi|Thaps3|38066|e_gw1.18.28.1	-0.900336	5.09337	0.000233177	0.000794372
Phe	13175	Phatr3_J13175	phenylalanine hydroxylase	PAH	0.889963	1.54952	2.04534	0.878393	0.867431	-0.148356	0.682962	1.11978	-1.06993	1.33507	-0.658325	other localisation	0.0645	0.0237	0	0.0931	0	noTP	0.999952	4.2e-005	4e-006	3e-006	0		THAPSDRAFT_bd415	jgi|Thaps3_bd|415|fgenesh1_kg.C_bd_9x52000002	jgi|Thaps3|33685|e_gw1.4.70.1	-0.538271	5.70424	0.036188	0.0713551
Tyr	51609	Phatr3_J51609	tyrosine aminotransferase	TAT	1.10285	2.86897	4.25818	1.90163	2.32921	2.53043	1.10342	1.29508	1.45665			other localisation	0.0797	0.028	0	0.1336	0	noTP	0.999133	0.000839	1.4e-005	1.4e-005	0		THAPSDRAFT_268594	jgi|Thaps3|268594|estExt_thaps1_ua_kg.C_chr_40024	jgi|Thaps3|268594|estExt_thaps1_ua_kg.C_chr_40024	7.51483	7.9758	1.63e-111	6.17e-108
	44384	Phatr3_J44384	4-hydroxyphenylpyruvate dioxygenase	HPD	1.10672	1.4161	1.16492	0.0270798	0.0255708	-0.0531072	-0.54104	1.23654	-1.21472			chloroplast	0.6725	0.0566	0.6982	0	0	mTP	0.050156	0.197259	0.707676	0.036851	0.008057	CS pos: 41-42. IGM-SS. Pr: 0.3158	THAPSDRAFT_5371	jgi|Thaps3|5371|fgenesh1_pg.C_chr_5000413	jgi|Thaps3|5371|fgenesh1_pg.C_chr_5000413	2.45447	6.05748	3.4e-21	4.81e-20
	49112	Phatr3_J49112	homogentisate 1,2-dioxygenase	HGD	1.2977	1.32799	1.9904	-0.0464241	0.283716	0.0996661	-1.77833	1.59326	1.18143	2.59343	0.145445	other localisation	0.0628	0.0235	0	0.1095	0	noTP	0.996162	0.000367	2.4e-005	0.003312	0.000135		THAPSDRAFT_34900	jgi|Thaps3|34900|e_gw1.6.216.1	jgi|Thaps3|34900|e_gw1.6.216.1	2.33025	5.92406	2.91e-19	3.71e-18
	36390	Phatr3_J36390	maleylacetoacetate isomerase	MAAI	1.00576	0.292265	-1.7687	-0.00981458	-0.711092	-0.384969	-0.436585	1.45242	1.10026			other localisation	0.1008	0.0307	0	0.1293	0	noTP	0.999296	0.00066	4.3e-05	1e-06	0		THAPSDRAFT_33717	jgi|Thaps3|33717|e_gw1.4.553.1	jgi|Thaps3|33717|e_gw1.4.553.1	0.532549	5.22622	0.033557	0.0669956
	50281	Phatr3_EG02215	fumarylacetoacetase	FAH	-0.135169	1.07828	1.49514	0.767072	0.0220302	-0.721394	-3.14702	1.11871	-1.32981	-0.543753	1.42101	other localisation	0.0585	0.0228	0	0.0999	0	noTP	0.999553	0.000312	8.6e-005	4.8e-005	1e-006		THAPSDRAFT_33724	jgi|Thaps3|33724|e_gw1.4.287.1	jgi|Thaps3|33724|e_gw1.4.287.1	0.429003	5.90585	0.0741735	0.13071
His	38891	Phatr3_J38891	histidine transaminase	HisAT	-1.0521	-1.42828	-1.77503	-0.812594	-0.521399	-0.699232	0.984292	-1.62614	-1.06744	-0.0463182	-0.0789456	other localisation	0.457	0.0714	0	0.2693	0	noTP	0.544105	0.289226	0.163354	0.002031	0.001285		THAPSDRAFT_26560	jgi|Thaps3|26560|estExt_Genewise1.C_chr_10171	jgi|Thaps3|26560|estExt_Genewise1.C_chr_10171	0.462451	6.82801	0.0812865	0.140877
	2217	Phatr3_J2217	histidine decarboxylase	HDC	-0.270371	-0.706179	-1.15928	-0.314457	-0.605371	-0.821261	-0.725328	1.12381	1.5334			other localisation	0.0597	0.0234	0	0.1062	0	mTP	0.033143	6e-06	0.964922	0.001919	9e-06	CS pos: 40-41. WRF-KS. Pr: 0.6230	THAPSDRAFT_14389	jgi|Thaps3|14389|gw1.9.64.1	jgi|Thaps3|14389|gw1.9.64.1	-0.417666	5.82871	0.0847367	0.145822
Lys	54394	Phatr3_EG02101	lysine-2-oxoglutarate reductase/saccharopine dehydrogenase	LKR/SDH1	-0.574015	-1.45709	-1.14121	-0.430544	-0.769686	-0.272752	-0.246824	1.02415	1.11179			other localisation	0.3632	0.0715	0	0.2536	0	noTP	0.867258	0.069176	0.03897	0.018954	0.005643		THAPSDRAFT_261124	jgi|Thaps3|261124|thaps1_ua_kg.chr_1000384	jgi|Thaps3|261124|thaps1_ua_kg.chr_1000384	4.56014	7.99487	5.12e-57	3.84e-55
	41409	Phatr3_J41409		LKR/SDH2	1.05147	0.958792	0.514011	-0.273571	-0.506752	-0.101203	-0.286038	-1.05403	-1.2328			other localisation	0.0906	0.0286	0	0.1263	0	noTP	0.988053	0.000849	0.01044	0.000654	5e-006		THAPSDRAFT_23081	jgi|Thaps3|23081|estExt_fgenesh1_pg.C_chr_60278	jgi|Thaps3|23081|estExt_fgenesh1_pg.C_chr_60278	1.08882	6.06459	7.57e-06	3.33e-05
Lys/Gly	26432	Phatr3_J26432	dihydrolipoyl dehydrogenase	DLDH1	0.779386	1.07631	1.23321	0.611682	0.460915	0.51233	1.26232	2.16767	1.37414	0.804172	0.827347	other localisation	0.2101	0.16	0	0.2114	0	noTP	0.806838	0.006389	0.184178	0.002381	0.000214		THAPSDRAFT_36716	jgi|Thaps3|36716|e_gw1.11a.36.1	jgi|Thaps3|36716|e_gw1.11a.36.1	0.298967	7.6429	0.21077	0.308287
	30113	Phatr3_J30113		DLDH2	0.389538	0.666882	0.40688	0.548279	-0.135479	-0.538354	-3.42078	-1.81313	-1.18073	0.245149	0.264118	chloroplast	0.6513	0.0634	0.9687	0	0	cTP	0.003399	0.370587	0.055607	0.568357	0.002051	CS pos: 47-48. RIA-ST. Pr: 0.3273	THAPSDRAFT_24399	jgi|Thaps3|24399|estExt_fgenesh1_pg.C_chr_11b0008	jgi|Thaps3|24399|estExt_fgenesh1_pg.C_chr_11b0008	-2.4565	7.34103	6.43e-21	8.93e-20
Lys	40430	Phatr3_J40430	dihydrolipoamide succinyltransferase	DLST	0.396001	0.611446	0.843384	0.522143	0.556122	0.697795	1.63284	2.34821	1.28409	0.94049	0.789613	mitochondrion	0.2499	0.0475	0	0.8303	0	mTP	0.143818	0.000115	0.776988	0.079063	1.7e-005	CS pos: 54-55. TLF-VA. Pr: 0.2294	THAPSDRAFT_36971	jgi|Thaps3|36971|e_gw1.12.76.1	jgi|Thaps3|36971|e_gw1.12.76.1	0.210614	7.22323	0.315614	0.427718
	25572	Phatr3_J25572	glutaryl-CoA dehydrogenase	GCDH	1.90976	1.97762	2.71076	0.37373	0.721433	0.819595	0.417059	1.24374	1.51562			mitochondrion	0.1024	0.0305	0	0.8098	0	mTP	0.07742	6.5e-005	0.892435	0.029967	0.000114	CS pos: 42-43. SRW-AS. Pr: 0.3684	THAPSDRAFT_23830	jgi|Thaps3|23830|estExt_fgenesh1_pg.C_chr_80383	jgi|Thaps3|23830|estExt_fgenesh1_pg.C_chr_80383	0.809534	6.2369	0.000936183	0.00282853
	23913	Phatr3_J23913	acetyl-CoA C-acetyltransferase	ACAT3	1.33947	1.39542	1.2021	0.324764	0.16775	0.341408	0.326563	1.73352	1.04183	0.198419	0.467097	other localisation	0.1109	0.0326	0	0.4116	0	noTP	0.59999	0.0143	0.141992	0.209705	0.034013		THAPSDRAFT_28651	jgi|Thaps3|28651|estExt_Genewise1.C_chr_60337	jgi|Thaps3|28651|estExt_Genewise1.C_chr_60337	1.5814	6.80182	2.42e-10	1.73e-09
Ala	34010	Phatr3_J34010	alanine transaminase	ALT1	1.15205	0.899771	0.437937	-0.225954	-0.306118	-0.510681	-1.35529	1.00075	1.3851	-0.258555	-0.309361	signal peptide	0.7185	0.0591	0.0851	0	0	SP	0.000449	0.997057	0.001303	0.001162	3e-005	CS pos: 25-26. SFA-SS. Pr: 0.6692	THAPS_35402	jgi|Thaps3|35402|e_gw1.7.129.1	jgi|Thaps3|35402|e_gw1.7.129.1	-0.184818	6.00029	0.407636	0.519769
	475_bd	Phatr3_EG02361		ALT2	3.58998	3.60718	3.61477	0	0	0	-0.245356	1.4015	1.21557	0.231526	1.8895	mitochondrion	0.1178	0.035	0	0.764	0	mTP	0.125911	3.6e-005	0.838098	0.013274	0.022681	CS pos: 60-61. ALF-AS. Pr: 0.2764	THAPSDRAFT_412	jgi|Thaps3|412|fgenesh1_pm.C_chr_4000053	jgi|Thaps3|412|fgenesh1_pm.C_chr_4000053	-4.16	6.41238	2.61e-48	1.32e-46
Glu/Gln	45239	Phatr3_J45239	glutamate dehydrogenase	GLDH1	2.79653	3.32004	2.87194	-2.054	-1.38799	-1.95518	-2.39482	-2.48375	-1.84067	-1.11302	-0.64735	mitochondrion	0.1407	0.0369	0	0.8162	0	mTP	0.001603	3e-006	0.991545	0.006846	4e-006	CS pos: 47-48. RNF-SK. Pr: 0.5535	THAPSDRAFT_268335	jgi|Thaps3|268335|estExt_thaps1_ua_kg.C_chr_20326	jgi|Thaps3|268335|estExt_thaps1_ua_kg.C_chr_20326	0.492773	7.83294	0.0405516	0.0786582
	13951	Phatr3_J13951		GLDH2	4.46236	4.39577	3.27602	0.524328	1.53022	3.38223	1.60472	2.21028	8.55057	5.31179	5.61039	other localisation	0.0647	0.0239	0	0.0892	0	noTP	0.999719	0.000261	1.9e-005	0	0		THAPSDRAFT_38359	jgi|Thaps3|38359|e_gw1.19c.8.1	jgi|Thaps3|38359|e_gw1.19c.8.1	-1.05789	4.85603	4.11e-05	0.000160288
	50971	Phatr3_J50971		GLDH3	2.92608	3.04887	3.19665	0.681279	0.829047	0.317689	-0.821647	1.21753	1.12566	0.191339	0.373955	mitochondrion	0.0906	0.0302	0	0.7723	0	mTP	0.066953	5e-005	0.61713	0.315582	0.000284	CS pos: 32-33. VTL-ST. Pr: 0.3768	THAPSDRAFT_26192	jgi|Thaps3|26192|estExt_fgenesh1_pm.C_chr_40020	jgi|Thaps3|26192|estExt_fgenesh1_pm.C_chr_40020	-0.307618	9.25991	0.302861	0.413653
	51092	Phatr3_J51092	glutamine synthetase	GSII	-3.94594	-5.4157	-5.55865	-0.508387	0.828626	-0.917028	2.19777	-3.22905	1.61865	2.03409	1.23646	chloroplast	0.6454	0.0618	0.9531	0	0	cTP	0.024471	0.23919	0.201974	0.532204	0.002161	CS pos: 33-34. VLS-AV. Pr: 0.4550	THAPSDRAFT_26051	jgi|Thaps3|26051|estExt_fgenesh1_kg.C_chr_220004	jgi|Thaps3|26051|estExt_fgenesh1_kg.C_chr_220004	-0.830931	6.98384	0.00143809	0.00416493
	22357	Phatr3_J22357		GSIII	3.37414	3.32081	3.31917	2.29459	1.27143	0.740346	-0.14678	4.29637	1.95585	1.19956	1.29364	mitochondrion	0.1044	0.031	0	0.6137	0	mTP	0.032129	1e-005	0.967827	3.2e-005	2e-006	CS pos: 25-26. RTF-AN. Pr: 0.8099	THAPSDRAFT_270138	jgi|Thaps3|270138|estExt_thaps1_ua_kg.C_chr_240003	jgi|Thaps3|270138|estExt_thaps1_ua_kg.C_chr_240003	-0.792432	11.233	0.00115551	0.00342538
	39528	Phatr3_EG01947	carbamoyl-phosphate synthase II	CPSII	-1.51597	-2.08694	-4.45735	-0.919099	-0.535914	-0.514756	2.4134	-2.44083	1.56917	-1.14975	-0.572679	other localisation	0.0744	0.0254	0	0.1173	0	noTP	0.998228	0.001383	0.000243	0.000122	2.5e-005		THAPSDRAFT_24248	jgi|Thaps3|24248|estExt_fgenesh1_pg.C_chr_100347	jgi|Thaps3|24248|estExt_fgenesh1_pg.C_chr_100347	-1.12882	9.14605	3.4e-06	1.57e-05
	24739	Phatr3_J24739	glutamine 2-oxoglutarate aminotransferase	GltS	-0.896461	-1.34933	-0.284864	-0.362436	0.249604	0.687161	1.85819	1.43183	1.82312			chloroplast	0.699	0.0574	0.7324	0	0	cTP	0.15089	0.328194	0.050634	0.463795	0.006488	CS pos: 67-68. LQM-AW. Pr: 0.4405	THAPSDRAFT_269900	jgi|Thaps3|269900|estExt_thaps1_ua_kg.C_chr_170026	jgi|Thaps3|269900|estExt_thaps1_ua_kg.C_chr_170026	0.620017	10.0475	0.00968398	0.0228271
	51214	Phatr3_J51214		GltX	1.03122	1.31848	2.28931	0.794605	1.23504	1.7828	1.46726	2.47475	1.62695	0.65171	0.900874	mitochondrion	0.0838	0.0282	0	0.7938	0	mTP	0.005405	2e-006	0.980688	0.013869	3.6e-005	CS pos: 51-52. RFY-ST. Pr: 0.6081	THAPSDRAFT_29861	jgi|Thaps3|29861|estExt_Genewise1.C_chr_130128	jgi|Thaps3|29861|estExt_Genewise1.C_chr_130128	0.803126	10.8636	0.00112369	0.00334332
	20342	Phatr3_J20342		GltD	0.0997423	-0.203448	0.520246	0.343169	0.694666	0.953591	1.45428	1.67273	1.48186	0.988433	0.770385	mitochondrion	0.0646	0.0248	0	0.5149	0	mTP	0.187157	0.000138	0.812676	2.7e-005	2e-006	CS pos: 18-19. RRF-KS. Pr: 0.3259	THAPSDRAFT_269160	jgi|Thaps3|269160|estExt_thaps1_ua_kg.C_chr_60307	jgi|Thaps3|269160|estExt_thaps1_ua_kg.C_chr_60307	0.736045	8.75619	0.00229338	0.00632648
	31906	Phatr3_J31906	1-pyrroline-5-carboxylate dehydrogenase	ALDH4A1	1.8789	2.04468	1.45199	0.153882	-0.24987	-0.298741	-2.86083	1.24299	-1.68374	-0.159162	-0.121284	mitochondrion	0.0702	0.0254	0	0.6308	0	mTP	0.018929	9.2e-005	0.949925	0.030838	0.000217	CS pos: 30-31. RSM-SS. Pr: 0.5064	THAPS_38066	jgi|Thaps3|38066|e_gw1.18.28.1	jgi|Thaps3|38066|e_gw1.18.28.1	-0.900336	5.09337	0.000233177	0.000794372
	18027	Phatr3_J18027	delta-1-pyrroline-5-carboxylate synthetase	ALDH18A1-1	-0.545895	-1.04347	0.638449	-0.169372	0.783345	1.34608	2.82038	-1.00504	1.46416	1.16015	-0.159772	other localisation	0.0577	0.0251	0	0.1821	0	noTP	0.99384	0.00086	0.000686	0.004468	0.000146		THAPSDRAFT_41038	jgi|Thaps3|41038|estExt_gwp_gw1.C_chr_60294	jgi|Thaps3|41038|estExt_gwp_gw1.C_chr_60294	0.136393	6.09047	0.544216	0.649458
	55086	Phatr3_J55086		ALDH18A1-2	-1.69275	-0.67466	-1.64026	-1.05086	-0.988694	-0.765825	-0.863926	-1.04481	-1.38647	-0.651895	-0.507575	other localisation	0.1169	0.0312	0	0.2347	0	noTP	0.906316	0.000434	0.013493	0.079378	0.000378		THAPSDRAFT_41038	jgi|Thaps3|41038|estExt_gwp_gw1.C_chr_60294	jgi|Thaps3|41038|estExt_gwp_gw1.C_chr_60294	0.136393	6.09047	0.544216	0.649458
Asp/Asn	18337	Phatr3_J18337	asparagine synthase	ASNS	-1.01452	-1.17263	-1.96909	-0.474885	-0.485558	-0.233683	1.47144	-1.78408	1.03786	0.0621721	0.519204	signal peptide	0.4201	0.3382	0.0351	0	1	SP	0.004677	0.994183	0.00048	0.000638	2.2e-005	CS pos: 27-28. SSS-LP. Pr: 0.4187	THAPSDRAFT_268718	jgi|Thaps3|268718|estExt_thaps1_ua_kg.C_chr_40225	jgi|Thaps3|268718|estExt_thaps1_ua_kg.C_chr_40225	-0.901342	7.02608	0.000410312	0.00134541
	4073	Phatr3_J4073	asparaginase	ASNase1	1.80571	0.703101	1.26424	-0.21991	-0.221534	-0.319053	1.35601	-1.48462	-1.01476			other localisation	0.0922	0.0327	0	0.1704	0	noTP	0.98717	0.00195	0.002601	0.007919	0.000359		THAPS_7120	jgi|Thaps3|7120|fgenesh1_pg.C_chr_7000503	jgi|Thaps3|7120|fgenesh1_pg.C_chr_7000503	0.427321	4.53924	0.0767112	0.134242
	20905	Phatr3_J20905		ASNase2	0.624198	0.695145	0.341798	-0.546965	-1.07389	-1.53838	-0.498601	-2.42125	-2.01806			other localisation	0.2415	0.0482	0	0.2105	0	noTP	0.677017	0.006059	0.314322	0.00232	0.000283		THAPS_7120	jgi|Thaps3|7120|fgenesh1_pg.C_chr_7000503	jgi|Thaps3|7120|fgenesh1_pg.C_chr_7000503	0.427321	4.53924	0.0767112	0.134242
	44902	Phatr3_J44902	aspartate-ammonia ligase	ASA	-1.08877	-0.741637	-0.701977	1.45404	1.44632	0.349438	-0.0407951	3.39042	1.62515	1.10278	1.01648	other localisation	0.0696	0.0248	0	0.1054	0	noTP	0.998761	0.001169	1.5e-005	5.4e-005	1e-006		THAPSDRAFT_24816	jgi|Thaps3|24816|estExt_fgenesh1_pg.C_chr_140126	jgi|Thaps3|24816|estExt_fgenesh1_pg.C_chr_140126	-2.94004	7.28696	1.38e-28	2.96e-27
	23059	Phatr3_J23059	aspartate aminotransferase	AST1	-0.617564	-0.838583	-0.932176	-0.127292	0.0228198	-0.12817	-0.16751	1.03506	-1.07409	-0.165836	-0.0806312	signal peptide	0.8245	0.0484	0.0575	0	0	SP	0.000942	0.99332	0.002592	0.003127	1.9e-005	CS pos: 20-21. ALS-LK. Pr: 0.3821	THAPSDRAFT_31424	jgi|Thaps3|31424|e_gw1.1.326.1	jgi|Thaps3|31424|e_gw1.1.326.1	-0.762813	6.74482	0.00198267	0.00555051
	23871	Phatr3_J23871		AST2	-1.46669	-1.6231	-1.38516	-0.694798	-0.197944	0.209516	1.04599	1.27256	1.19975	0.686599	0.338754	mitochondrion	0.0954	0.0294	0	0.7735	0	mTP	0.00383	1e-005	0.993455	0.002689	1.6e-005	CS pos: 26-27. RFM-SA. Pr: 0.5036	THAPS_269248	jgi|Thaps3|269248|estExt_thaps1_ua_kg.C_chr_70151	jgi|Thaps3|269248|estExt_thaps1_ua_kg.C_chr_70151	-0.437513	6.66274	0.0775445	0.135511
	10418	Phatr3_J10418		AST3	1.44261	1.68007	0.566223	-0.51715	-0.489447	-0.200905	-1.67106	-1.06377	-1.41772			other localisation	0.0653	0.0241	0	0.1244	0	noTP	0.998497	0.000258	1.8e-005	0.001183	4.5e-005		THAPSDRAFT_bd878	jgi|Thaps3_bd|878|fgenesh1_pg.C_bd_20x5000021	jgi|Thaps3_bd|878|fgenesh1_pg.C_bd_20x5000021	0	0	0	0
	22909	Phatr3_J22909		AST4	-3.35944	-4.36292	-6.00896	-3.36499	-4.59857	-4.96267	0.139973	-14.1492	-2.21958	-0.569197	-0.396168	chloroplast	0.7988	0.0541	0.9244	0	0	cTP	0.027576	0.336479	0.128999	0.467626	0.03932	CS pos: 33-34. SLA-AV. Pr: 0.5014	THAPSDRAFT_31394	jgi|Thaps3|31394|e_gw1.1.253.1	jgi|Thaps3|31394|e_gw1.1.253.1	-2.14348	7.00906	1.42e-16	1.55e-15
	39093	Phatr3_J39093		AST5	2.33813	2.34295	2.6195	0.99848	0.754634	0.191446	0.20162	1.37038	1.29171	0.943253	1.36282	other localisation	0.0518	0.0216	0	0.1427	0	noTP	0.999837	0.000161	1e-006	0	0		THAPSDRAFT_27811	jgi|Thaps3|27811|estExt_Genewise1.C_chr_40179	jgi|Thaps3|27811|estExt_Genewise1.C_chr_40179	0.779263	5.11882	0.00168841	0.00481602
	43315	Phatr3_J43315		AST6	-0.0788743	0.405199	1.14005	-0.475416	-0.505691	-0.31497	-1.01879	-1.2927	-1.25157			other localisation	0.0654	0.024	0	0.1507	0	noTP	0.999735	0.000231	3.4e-005	0	1e-006		THAPSDRAFT_2920	jgi|Thaps3|2920|fgenesh1_pg.C_chr_2000875	jgi|Thaps3|2920|fgenesh1_pg.C_chr_2000875	0.287978	4.80851	0.352705	0.46556
	21116	Phatr3_J21116	argininosuccinate synthase	ASS	-2.04425	-2.3418	-3.27733	-1.32352	-1.25554	-1.48999	1.82429	-1.91366	-1.03081	0.316674	0.111152	other localisation	0.0793	0.0268	0	0.1044	0	noTP	0.998905	0.001077	1.6e-005	2e-006	0		THAPS_42719	jgi|Thaps3|42719|estExt_gwp_gw1.C_chr_180018	jgi|Thaps3|42719|estExt_gwp_gw1.C_chr_180018	0.264177	7.82874	0.245568	0.348734
Arg	34526	Phatr3_J34526	argininosuccinate lyase	ASL	-1.49654	-1.45246	-1.91587	-0.292863	-0.0385348	-0.201475	0.834907	1.2971	1.06169	-0.0594282	0.0121466	other localisation	0.0699	0.0246	0	0.1097	0	noTP	0.999354	0.000319	0.000323	4e-006	0		THAPSDRAFT_29075	jgi|Thaps3|29075|estExt_Genewise1.C_chr_80016	jgi|Thaps3|29075|estExt_Genewise1.C_chr_80016	-0.579131	6.34804	0.0241364	0.0506747
	38509	Phatr3_J38509	arginase	Arg	1.11747	0.783901	1.04086	0.209218	0.0135342	-0.0191232	0.748199	-1.16814	-1.03951	0.120294	0.394464	mitochondrion	0.0871	0.0286	0	0.6243	0	mTP	0.001351	1e-006	0.998042	0.000597	9e-006	CS pos: 28-29. RSF-SS. Pr: 0.8237	THAPS_35561	jgi|Thaps3|35561|e_gw1.7.261.1	jgi|Thaps3|35561|e_gw1.7.261.1	-0.363694	5.20064	0.144275	0.226661
	30514	Phatr3_J30514	ornithine carbamoyltransferase	OTC	-4.81933	-3.90862	-3.17832	-0.977239	0.540637	0.184312	1.7926	1.2724	1.24852	0.712459	0.558314	mitochondrion	0.2062	0.0434	0	0.767	0	mTP	0.003545	3e-006	0.99639	6.1e-005	1e-006	CS pos: 28-29. RCF-AS. Pr: 0.9236	THAPSDRAFT_997	jgi|Thaps3|997|fgenesh1_pg.C_chr_1000131	jgi|Thaps3|997|fgenesh1_pg.C_chr_1000131	-2.37828	6.46851	3.07e-19	3.9e-18
	35643	Phatr3_J35643	ornithine cyclodeaminase	OCD1	1.70412	1.71539	1.93279	0.365468	0.0929947	0.25973	-1.02551	1.02335	1.36345	0.879013	0.96934	other localisation	0.0916	0.0289	0	0.1213	0	noTP	0.998539	0.001397	1.1e-005	5.1e-005	3e-006		THAPSDRAFT_268092	jgi|Thaps3|268092|estExt_thaps1_ua_kg.C_chr_10329	jgi|Thaps3|268092|estExt_thaps1_ua_kg.C_chr_10329	0.41026	5.385	0.0883103	0.150947
	54222	Phatr3_J54222		OCD2	1.32314	1.8659	1.42121	-0.0463336	-0.822928	-1.01072	-4.4894	1.3667	-1.5726	-0.130852	-0.444254	mitochondrion	0.1198	0.0339	0	0.7545	0	mTP	0.006746	7.8e-005	0.708154	0.284927	9.6e-005	CS pos: 38-39. RTF-AA. Pr: 0.5318	THAPSDRAFT_260953	jgi|Thaps3|260953|thaps1_ua_kg.chr_1000213	jgi|Thaps3|260953|thaps1_ua_kg.chr_1000213	-4.10104	6.7457	1.51e-48	7.78e-47
	34775	Phatr3_J34775		OCD3	0.696398	0.507829	0.965325	-0.149882	-0.0462697	0.121168	-0.998682	1.29353	-1.09958	-0.0895152	0.432674	other localisation	0.1675	0.0395	0	0.1459	0	mTP	0.339893	0.010044	0.649448	0.000559	5.6e-005	CS pos: 12-13. LML-SE. Pr: 0.3277	THAPSDRAFT_268461	jgi|Thaps3|268461|estExt_thaps1_ua_kg.C_chr_30135	jgi|Thaps3|268461|estExt_thaps1_ua_kg.C_chr_30135	0.676007	3.92047	0.00914871	0.0217328
	27726	Phatr3_J27726	ornithine aminotransferase	OAT	-0.35018	-0.0942534	-0.467293	-0.771259	-0.59641	-0.755505	-0.257413	-1.14133	-1.32789	-0.0716947	0.0142486	other localisation	0.0703	0.0257	0	0.1082	0	noTP	0.996841	8.9e-005	0.000191	0.002593	0.000286		THAPSDRAFT_27892	jgi|Thaps3|27892|estExt_Genewise1.C_chr_40321	jgi|Thaps3|27892|estExt_Genewise1.C_chr_40321	-0.741158	6.98002	0.00275287	0.0074667
	2834	Phatr3_J2834	ornithine decarboxylase	OdC1	0.229575	0.0344559	0.200076	-0.0765602	0.0205039	0.100708	0.502784	1.15207	1.21743			other localisation	0.0864	0.028	0	0.1086	0	noTP	0.999836	0.00016	2e-006	1e-006	1e-006		THAPSDRAFT_32477	jgi|Thaps3|32477|e_gw1.2.217.1	jgi|Thaps3|32477|e_gw1.2.217.1	0.0340751	4.97857	0.93284	0.961365
	12642	Phatr3_J12642		OdC2	0.618279	0.449626	-0.392357	-0.60112	-0.887051	-1.36765	0.0771679	-1.78274	-1.26976	-0.544698	0.227579	other localisation	0.1024	0.0305	0	0.1218	0	noTP	0.985161	0.000311	0.014192	0.000296	4.1e-005		THAPSDRAFT_32477	jgi|Thaps3|32477|e_gw1.2.217.1	jgi|Thaps3|32477|e_gw1.2.217.1	0.0340751	4.97857	0.93284	0.961365
Pro	1155	Phatr3_J1155	proline dehydrogenase	PRODH	0.462838	0.547179	0.423493	-0.0184901	0.176918	-0.318588	-0.0325953	1.02901	1.17208	0.528921	0.845156	other localisation	0.2262	0.0609	0	0.1386	0	noTP	0.999633	0.000174	0.00019	1e-006	2e-006		THAPSDRAFT_32485	jgi|Thaps3|32485|e_gw1.2.110.1	jgi|Thaps3|32485|e_gw1.2.110.1	0.789651	8.00108	0.00123146	0.00363059
	25379	Phatr3_J25379	pyrroline-5-carboxylate reductase	PYCR	0.494275	-0.243722	-1.4885	-0.925216	-1.57307	-1.97514	-2.46334	-1.96139	-1.67359	-1.11353	-1.09405	other localisation	0.0599	0.0239	0	0.167	0	noTP	0.700576	0.011907	0.122902	0.162191	0.002423		THAPSDRAFT_23275	jgi|Thaps3|23275|estExt_fgenesh1_pg.C_chr_60648	jgi|Thaps3|23275|estExt_fgenesh1_pg.C_chr_60648	0.0677167	5.14969	0.857327	0.906002
Met	15917	Phatr3_J15917	methionine gamma-lyase/cystathionine gamma-lyase	MGL/CTH	1.49727	1.44421	1.10261	0.461297	0.431711	0.217424	0.194583	-1.06445	-1.00891			other localisation	0.077	0.0262	0	0.0963	0	noTP	0.999923	7.7e-005	0	0	0		THAPSDRAFT_9830	jgi|Thaps3|9830|fgenesh1_pg.C_chr_14000175	jgi|Thaps3|9830|fgenesh1_pg.C_chr_14000175	-1.4947	6.75775	1.62e-09	1.08e-08
	37341	Phatr3_J37341	acetolactate synthase	ALS1	-0.312995	-0.966847	-2.08067	-0.982009	-1.0499	-1.44071	0.245565	-2.09849	-1.17402	-0.5891	-0.333726	chloroplast	0.7719	0.0834	0.9705	0	1	SP	0.004199	0.769219	0.022477	0.19319	0.010915	CS pos: 19-20. STA-FV. Pr: 0.2352	THAPSDRAFT_23175	jgi|Thaps3|35164|e_gw1.6.74.1	jgi|Thaps3|35164|e_gw1.6.74.1	0.0256662	6.98433	0.965166	0.985175
	54355	Phatr3_J54355		ALS2	0.986079	1.91683	2.68888	1.87622	1.09806	1.80852	1.34089	5.80169	1.85169	2.31638	1.37059	other localisation	0.0935	0.0294	0	0.2643	0	mTP	0.465661	0.004074	0.530044	7e-005	0.000151	CS pos: 28-29. INM-SS. Pr: 0.3090	THAPSDRAFT_262880	jgi|Thaps3|262880|thaps1_ua_kg.chr_6000204	jgi|Thaps3|262880|thaps1_ua_kg.chr_6000204	0.725496	6.95259	0.00279532	0.00757114
	30967	Phatr3_J30967	ketol-acid reductoisomerase	KARI	-1.60637	-2.81479	-2.94992	-2.05492	-1.85854	-0.621947	1.64837	-2.2928	1.51806	-0.439976	-0.428082	chloroplast	0.6409	0.0618	0.9603	0	0	cTP	0.005351	0.275893	0.11196	0.591087	0.015709	CS pos: 39-40. LHM-AF. Pr: 0.4933	THAPSDRAFT_23228	jgi|Thaps3|23228|estExt_fgenesh1_pg.C_chr_60563	jgi|Thaps3|23228|estExt_fgenesh1_pg.C_chr_60563	-1.14334	8.58849	4.02e-06	1.84e-05
	20547	Phatr3_J20547	dihydroxy-acid dehydratase	DHAD	-1.56955	-2.38334	-3.23884	-2.57779	-2.32228	-3.36586	-2.61338	-1.96615	-1.13804	-0.33278	-0.433364	chloroplast	0.715	0.0583	0.5086	0	0	SP	0.064226	0.797411	0.091732	0.033652	0.012979	CS pos: 17-18. AQA-FS. Pr: 0.3578	THAPSDRAFT_27997	jgi|Thaps3|27997|estExt_Genewise1.C_chr_40509	jgi|Thaps3|27997|estExt_Genewise1.C_chr_40509	-0.766047	7.25719	0.00218676	0.00605449
	913_bd	Phatr3_Jdraft913	S-adenosylmethionine synthetase	MAT	0.483714	0.899006	-0.899201	0	0	0	-0.793913	-1.16523	-1.32957	-0.537246	-0.57276	other localisation	0.0727	0.0253	0	0.1005	0	noTP	0.999848	0.00015	0	1e-006	2e-006		THAPSDRAFT_39946	jgi|Thaps3|39946|estExt_gwp_gw1.C_chr_30390	jgi|Thaps3|39946|estExt_gwp_gw1.C_chr_30390	-0.371614	6.13341	0.120947	0.196105
	46156	Phatr3_J46156	DNA (cytosine-5)-methyltransferase	CMT	1.59647	1.70842	1.41187	0.165212	0.151466	0.0311807	0.31697	-1.14485	-1.13772			other localisation	0.0739	0.0326	0	0.4487	0	noTP	0.998769	3.5e-005	0.001196	0	0		THAPSDRAFT_9575	jgi|Thaps3|9575|fgenesh1_pg.C_chr_13000295	jgi|Thaps3|9575|fgenesh1_pg.C_chr_13000295	1.46407	5.7102	9.81e-09	6.07e-08
	18319	Phatr3_J18319	adenosylhomocysteinase	AHCYL	0.589553	1.2709	-1.07346	-1.04763	-2.01109	-1.55096	-0.0537393	-2.33659	-1.38273	-0.361571	-0.287394	other localisation	0.0707	0.025	0	0.1101	0	noTP	0.999391	0.000608	1e-006	0	0		THAPSDRAFT_28496	jgi|Thaps3|28496|estExt_Genewise1.C_chr_60082	jgi|Thaps3|28496|estExt_Genewise1.C_chr_60082	-1.13583	10.2436	1.02e-05	4.39e-05
	23399	Phatr3_J23399	methionine synthase	METH	1.49446	1.65554	0.926839	-0.342518	-0.494496	-0.0486265	-0.226439	1.24861	1.22398	-0.651047	-0.285705	other localisation	0.0774	0.0262	0	0.1185	0	noTP	0.999773	0.00022	4e-006	3e-006	0		THAPSDRAFT_693	jgi|Thaps3|693|fgenesh1_pm.C_chr_12000003	jgi|Thaps3|693|fgenesh1_pm.C_chr_12000003	-0.473064	10.1179	0.0760532	0.133441
Thr/Gly/Ser/Cys	19518	Phatr3_J19518	threonine deaminase	TDA1	2.41512	2.63465	3.39393	1.46909	1.02829	2.32707	-1.23	2.16268	1.81594	0.878603	0.827963	other localisation	0.1365	0.036	0	0.482	0	mTP	0.015857	0.00024	0.496805	0.484848	0.00225	CS pos: 43-44. RGW-AS. Pr: 0.7718	THAPSDRAFT_14147	jgi|Thaps3|14147|gw1.5.152.1	jgi|Thaps3|14147|gw1.5.152.1	0.012005	6.04644	0.92013	0.952601
	49047	Phatr3_J49047		TDA2	-0.384532	-0.729719	-0.442589	-0.344529	-0.0755679	-0.413242	0.0838243	-1.32735	-1.15674	-0.323433	-1.28761	mitochondrion	0.0894	0.0286	0	0.8171	0	mTP	0.002442	1.5e-005	0.874655	0.122882	6e-006	CS pos: 34-35. IPM-AS. Pr: 0.3389	THAPSDRAFT_42074	jgi|Thaps3|42074|estExt_gwp_gw1.C_chr_120078	jgi|Thaps3|42074|estExt_gwp_gw1.C_chr_120078	0.152892	5.5832	0.620243	0.715528
	50097	Phatr3_J50097	threonine aldolase	TA1	0.459296	-0.0517114	0.581472	-0.203031	-0.159007	0.332271	1.33611	-1.11856	1.20832			other localisation	0.0648	0.0239	0	0.1196	0	noTP	0.999897	9.3e-005	5e-006	0	6e-006		THAPSDRAFT_21620	jgi|Thaps3|21620|estExt_fgenesh1_pg.C_chr_30089	jgi|Thaps3|21620|estExt_fgenesh1_pg.C_chr_30089	-0.0670782	5.26477	0.760672	0.831934
	49372	Phatr3_J49372		TA2	1.0986	0.516507	0.671459	-0.151396	0.455985	0.0457794	-0.861406	-2.08701	-1.17883	-0.355075	0.172924	other localisation	0.096	0.0274	0	0.1064	0	noTP	0.998652	0.001266	7e-005	0	1.2e-005		THAPSDRAFT_33203	jgi|Thaps3|33203|e_gw1.3.383.1	jgi|Thaps3|33203|e_gw1.3.383.1	-0.309721	3.12584	0.183812	0.275987
	8717	Phatr3_J8717	serine hydroxymethyltransferase	SHMT1	0.0673688	-0.275261	0.15148	-0.0538439	0.030389	0.146561	0.327831	1.02508	1.11169	0.493874	-0.666232	other localisation	0.0614	0.0238	0	0.0968	0	noTP	0.999851	0.000136	1.3e-005	0	0		THAPSDRAFT_26190	jgi|Thaps3|26190|estExt_fgenesh1_pm.C_chr_40017	jgi|Thaps3|26190|estExt_fgenesh1_pm.C_chr_40017	-0.446489	4.84571	0.066628	0.119628
	18665	Phatr3_J18665		SHMT2	-0.530106	-0.360811	-0.975231	-0.918947	-1.28471	-0.562347	0.975128	-2.87618	-1.41875	-0.0310852	-0.238549	other localisation	0.0721	0.0254	0	0.095	0	noTP	0.999148	0.000749	0.000102	0	0		THAPSDRAFT_26031	jgi|Thaps3|26031|estExt_fgenesh1_kg.C_chr_140007	jgi|Thaps3|26031|estExt_fgenesh1_kg.C_chr_140007	-0.296757	8.3796	0.212819	0.310922
	54015	Phatr3_J54015		SHMT3	0.786776	0.458174	0.59561	-0.0735689	-0.619886	0.299631	-0.329668	1.6655	2.12736	0.5762	0.593932	mitochondrion	0.1362	0.0363	0	0.8144	0	mTP	0.007758	2.7e-005	0.988568	0.003626	2.1e-005	CS pos: 20-21. RTF-AA. Pr: 0.8789	THAPS_269942	jgi|Thaps3|269942|estExt_thaps1_ua_kg.C_chr_180031	jgi|Thaps3|269942|estExt_thaps1_ua_kg.C_chr_180031	-0.286243	7.22405	0.28198	0.390646
	877_bd	Phatr3_Jdraft877	L-serine ammonia-lyase	L-SD	-0.597849	-0.494996	-0.455624	0	0	0	0.335447	1.10253	-1.97542	0.131	-0.0870284	other localisation	0.0631	0.0236	0	0.1489	0	noTP	0.999129	0.000632	0.000135	0.000102	2e-006		THAPSDRAFT_262207	jgi|Thaps3|262207|thaps1_ua_kg.chr_4000217	jgi|Thaps3|262207|thaps1_ua_kg.chr_4000217	-1.51063	4.85915	5.5e-09	3.49e-08
	10073	Phatr3_J10073	kynurenine aminotransferase/cysteine-S-conjugate beta-lyase	KAT1/CBL1	-0.843869	-1.12335	-0.61937	-0.100962	0.0501176	0.634211	0.341516	-1.07997	1.20685			chloroplast	0.8014	0.0497	0.9529	0	0	SP	0.018021	0.857759	0.004463	0.115243	0.004514	CS pos: 20-21. AFS-TV. Pr: 0.4078	THAPSDRAFT_460	jgi|Thaps3|460|fgenesh1_pm.C_chr_5000027	jgi|Thaps3|460|fgenesh1_pm.C_chr_5000027	-0.17382	4.8176	0.480252	0.591
	10257	Phatr3_J10257		KAT2/CBL2	2.01006	2.06566	2.75331	0.637652	0.609644	0.996435	1.03022	1.95604	1.44063			signal peptide	0.7475	0.0556	0.0392	0	0	mTP	0.001817	0.007656	0.981444	0.009069	1.4e-005	CS pos: 30-31. ALL-SS. Pr: 0.6786	THAPSDRAFT_460	jgi|Thaps3|460|fgenesh1_pm.C_chr_5000027	jgi|Thaps3|460|fgenesh1_pm.C_chr_5000027	-0.17382	4.8176	0.480252	0.591
	42003	Phatr3_J42003	cystathionine beta-synthase	Cbs	0.349999	0.466012	-0.688209	-0.433157	-0.624999	-0.555496	0.191898	-1.18272	1.09445	0.0937263	-0.121386	other localisation	0.0679	0.0251	0	0.1181	0	noTP	0.99969	0.000292	1.6e-005	2e-006	0		THAPSDRAFT_270338	jgi|Thaps3|31829|e_gw1.2.308.1	jgi|Thaps3|31829|e_gw1.2.308.1	-0.929876	6.27482	0.000174331	0.000609297
	13476	Phatr3_J13476	serine O-acetyltransferase	SATase	1.81773	2.07872	2.47198	-0.0297074	0.0470824	0.244266	1.06499	1.13641	1.05566			signal peptide	0.8241	0.0511	0.0334	0	0	SP	0.200043	0.768327	0.024858	0.006024	0.000748	CS pos: 18-19. VNG-WI. Pr: 0.9150	THAPSDRAFT_270332	jgi|Thaps3|37497|e_gw1.14.146.1	jgi|Thaps3|31829|e_gw1.2.308.1	-0.929876	6.27482	0.000174331	0.000609297
	54915	Phatr3_J54915	cysteine synthase	CysK1	0.83715	0.856561	1.84029	0.445186	0.86814	0.876008	1.56176	1.99341	1.50347			signal peptide	0.6026	0.1178	0.022	0	1	noTP	0.584711	0.106481	0.098933	0.205463	0.004411		THAPSDRAFT_38294	jgi|Thaps3|38294|e_gw1.19a.45.1	jgi|Thaps3|37497|e_gw1.14.146.1	-0.181659	4.15529	0.474307	0.585783
	542_bd	Phatr3_Jdraft542		CysK2	0.771561	0.946025	0.846476	0	0	0	-0.987761	-1.2161	-1.05517	0.0270624	0.135886	chloroplast	0.645	0.0643	0.9785	0	0	SP	0.001295	0.49878	0.156406	0.332227	0.011292	CS pos: 26-27. VSA-FA. Pr: 0.5593	THAPSDRAFT_270338	jgi|Thaps3|31829|e_gw1.2.308.1	jgi|Thaps3|38294|e_gw1.19a.45.1	-0.245819	3.5235	0.408094	0.520119
	17215	Phatr3_J17215	3-mercaptopyruvate sulfurtransferase	MPST1	0.771337	0.371623	0.678488	0.201847	0.373004	0.153114	0.416452	2.09353	1.25572	0.66308	0.392716	other localisation	0.0791	0.0262	0	0.1248	0	noTP	0.9997	0.000268	3.2e-005	1e-006	0		THAPSDRAFT_10612	jgi|Thaps3|10612|fgenesh1_pg.C_chr_17000075	jgi|Thaps3|10612|fgenesh1_pg.C_chr_17000075	0.088736	4.90351	0.739053	0.814215
	46031	Phatr3_J46031		MPST2	0.974422	0.977242	1.56636	0.372425	0.4026	0.538769	-1.1996	1.26502	1.03688			signal peptide	0.4937	0.0599	0.0452	0	0	mTP	0.432905	0.043523	0.462976	0.059884	0.000712	CS pos: 51-52. SLL-SV. Pr: 0.2161	THAPSDRAFT_7478	jgi|Thaps3|7478|fgenesh1_pg.C_chr_8000139	jgi|Thaps3|7478|fgenesh1_pg.C_chr_8000139	-0.916289	4.33939	0.0003087	0.00103516
	46040	Phatr3_J46040		MPST3	0.887423	0.852073	1.50934	0.28978	0.519472	0.561231	-1.27944	-1.0526	1.21236			signal peptide	0.539	0.0607	0.037	0	0	noTP	0.445805	0.056759	0.43604	0.060416	0.00098		THAPSDRAFT_7478	jgi|Thaps3|7478|fgenesh1_pg.C_chr_8000139	jgi|Thaps3|7478|fgenesh1_pg.C_chr_8000139	-0.916289	4.33939	0.0003087	0.00103516
	52110	Phatr3_J52110	Alanine-glyoxylate aminotransferase	AGX1	2.82111	3.06211	4.18507	0.496611	0.816333	0.97339	-0.432517	-1.10446	1.0374			signal anchor	0.3169	0.4466	0	0	1	mTP	0.136421	0.00144	0.83957	0.021674	0.000895	CS pos: 40-41. RSL-SL. Pr: 0.2088	THAPSDRAFT_2775	jgi|Thaps3|2775|fgenesh1_pg.C_chr_2000730	jgi|Thaps3|2775|fgenesh1_pg.C_chr_2000730	0.749688	5.83444	0.00276652	0.00750193
	49601	Phatr3_J49601		AGX2	0.00989568	0.795156	1.93037	1.33287	1.04798	1.61031	0.272202	2.07748	1.62456	0.656506	0.848105	other localisation	0.0834	0.0272	0	0.1894	0	noTP	0.674856	0.000533	0.275514	0.048832	0.000265		THAPSDRAFT_22208	jgi|Thaps3|22208|estExt_fgenesh1_pg.C_chr_40319	jgi|Thaps3|22208|estExt_fgenesh1_pg.C_chr_40319	-1.10689	7.25003	1.62e-05	6.77e-05
	54478	Phatr3_J54478	malate synthase	MS	1.22594	0.796153	0.0573379	-1.60678	-0.559291	-0.657002	-1.67385	-1.10999	2.10678	0.975286	0.314744	other localisation	0.0704	0.0256	0	0.1068	0	noTP	0.999487	0.000267	0.000243	2e-006	2e-006		THAPSDRAFT_26293	jgi|Thaps3|26293|estExt_fgenesh1_pm.C_chr_60036	jgi|Thaps3|26293|estExt_fgenesh1_pm.C_chr_60036	1.02885	6.16065	4.62e-05	0.000178628
	22187	Phatr3_J22187	glycine decarboxylase p-protein	GDCP	0.879653	0.698277	0.14134	-0.852017	-1.28911	-1.58652	-1.52762	1.4036	-1.04085	0.078962	0.063791	mitochondrion	0.0874	0.0295	0	0.8405	0	mTP	0.005937	3e-006	0.994057	3e-006	0	CS pos: 27-28. AVF-AD. Pr: 0.4172	THAPSDRAFT_39799	jgi|Thaps3|39799|estExt_gwp_gw1.C_chr_30089	jgi|Thaps3|39799|estExt_gwp_gw1.C_chr_30089	-0.653002	8.87317	0.0104906	0.024467
	521_bd	Phatr3_Jdraft521	glycine decarboxylase t-protein	GDCT	-0.84396	-0.622941	-0.742823	0	0	0	-3.75354	1.14431	-1.13447	0.191127	-0.0653996	mitochondrion	0.1223	0.0334	0	0.7962	0	mTP	0.001265	2e-005	0.997854	0.000854	7e-006	CS pos: 32-33. RSF-AA. Pr: 0.9197	THAPSDRAFT_36208	jgi|Thaps3|36208|e_gw1.9.80.1	jgi|Thaps3|36208|e_gw1.9.80.1	-0.738524	6.31389	0.00395767	0.0103431
	32847	Phatr3_J32847	glycine cleavage system H protein	GDCH	-0.463598	-0.330561	-0.485469	-0.333687	-0.827047	-0.884222	-1.39671	-1.29824	-1.06576	0.200032	0.512399	mitochondrion	0.1163	0.0308	0	0.8259	0	mTP	0.000941	3e-006	0.995074	0.003927	5.5e-005	CS pos: 33-34. ARF-AS. Pr: 0.8299	THAPSDRAFT_28521	jgi|Thaps3|28521|estExt_Genewise1.C_chr_60120	jgi|Thaps3|28521|estExt_Genewise1.C_chr_60120	-0.493989	7.77406	0.0482976	0.0911689
Trp	41702	Phatr3_J41702	tryptophan synthase	TS	-1.27991	-2.06106	-2.56879	-1.61805	-1.43119	-1.24174	-0.451019	-2.24885	-1.00872	-0.783656	-0.699551	other localisation	0.1133	0.0307	0	0.1104	0	noTP	0.998102	0.00183	6.3e-005	4e-006	0		THAPSDRAFT_25605	jgi|Thaps3|25605|estExt_fgenesh1_pg.C_chr_200077	jgi|Thaps3|25605|estExt_fgenesh1_pg.C_chr_200077	-0.0873664	8.25225	0.716725	0.796022
	49505	Phatr3_J49505	tryptophanase	Tpase	0.347757	0.437455	0.173645	-0.413039	-0.590594	-0.951021	-0.972011	-2.10917	-1.47983			other localisation	0.0765	0.0258	0	0.1142	0	noTP	0.998098	0.000433	0.00146	3e-006	5e-006		THAPS_799	jgi|Thaps3|799|fgenesh1_pm.C_chr_18000003	jgi|Thaps3|799|fgenesh1_pm.C_chr_18000003	0.5764	4.13542	0.0183631	0.0398512
Secretory proteins predicated are highlighted in yellow, and they have signal peptide predicated by HECTAR and TargetP 2.0, but no transmembrane domain by TMHMM. No secretory protein was found using SecretomeP 2.0.

## Sheet: Table S2
					2019-Nature Communications-Evolution and regulation of nitrogen flux through compartmentalized metabolic networks in a marine diatom							2016-Plant Physiology-Profiling of the Early Nitrogen Stress Response in the Diatom Phaeodactylum tricornutum Reveals a Novel Family of RING-Domain Transcription Factors							2015-Proceedings of the National Academy of Sciences-Remodeling of intermediate metabolism in the diatom Phaeodactylum tricornutum under nitrogen stress.
												2017-The EMBO journal-The transcription factor bZIP14 regulates the TCA cycle in the diatom Phaeodactylum tricornutum.
	Gene					mid-exponential	2-h N-pretreatment	150μM nitrate incubated for 90 min	15 min	45 min	18 h		4 h		8 h		20 h						48 h
	JGI-Pt2	Gene	Gene annotation	Gene name	id	Pre_1_AVG	Pre_2_AVG	Pre_3_AVG	N-_4_AVG	N-_5_AVG	N-_6_AVG	id	Con4_FPKM	NoN4_FPKM	Con8_FPKM	NoN8_FPKM	Con20_FPKM	NoN20_FPKM	id	baseMean	baseMeanA(WT+)	baseMeanB(WT-)	foldChange(WT-/WT+)	log2FoldChange	pval	padj
BCAA	10779	Phatr3_J10779	branched-chain amino acid transaminase	BCAT1	Phatr3_J10779	27.36	16.18	38.915	30.555	28.75	23.085	10779	76.249	43.8971	58.9883	35.5036	48.1879	32.6403	10779	192.331	201.291	183.372	0.910982	-0.134506	0.64189	0.725547
	28585	Phatr3_J28585		BCAT2	Phatr3_J28585	15.195	22.15	11.83	28.165	24.945	28.63	28585	29.3735	78.8141	39.8887	75.2661	40.6276	86.5247	28585	164.35	163.497	165.202	1.01043	0.0149674	1	1
	32849	Phatr3_J32849		BCAT3	Phatr3_J32849	14.365	13.435	5.955	15.56	16.165	7.775	32849	18.3308	14.7011	20.1644	12.2052	26.4334	13.1457	32849	48.1983	65.4123	30.9843	0.473677	-1.07802	0.00103754	0.00263936
	43697	Phatr3_J43697		BCAT4	Phatr3_J43697	25.635	44.895	9.465	35.61	34.855	23.885	43697	53.8763	51.2459	52.6331	44.3346	56.3477	48.2948	43697	151.285	202.485	100.084	0.494276	-1.01661	1.97e-05	6.83e-05
	50806	Phatr3_J50806		BCAT5	Phatr3_J50806	62.795	67.855	42.37	62.78	60.36	73.415	50806	92.3282	84.1669	89.5603	89.3045	92.6485	97.7379	50806	787.563	826.58	748.546	0.905594	-0.143064	0.487661	0.586523
	41496	Phatr3_J41496		BCAT6	Phatr3_J41496	0.15	0.465	0	0	0	0.22	41496	1.36097	0.784965	0.826643	0.886953	1.13991	0.819696	41496	3.03869	3.44004	2.63734	0.766658	-0.383346	0.870312	0.916995
	9476	Phatr3_J9476	branched-chain alpha-keto acid dehydrogenase	BCKDH1	Phatr3_J9476	143.905	243.83	81.965	27.08	33.975	232.475	9476	28.5211	30.0049	29.6375	68.6766	21.1058	109.401	9476	336.681	109.977	563.386	5.12278	2.35693	1.86e-24	4.21e-23
	11021	Phatr3_J11021		BCKDH2	Phatr3_J11021	89.505	135.425	8.145	37.265	60.05	77.09	11021	65.3856	138.808	76.825	166.372	91.4896	165.596	11021	305.948	232.415	379.482	1.63278	0.70733	0.000807128	0.0021045
	54219	Phatr3_J54219	dihydrolipoyllysine-residue (2-methylpropanoyl) transferase	DHLTA	Phatr3_J54219	17.98	55.705	1.31	18.58	27.255	34.425	54219	2.72374	41.8387	2.50131	48.533	20.4254	49.2607	54219	88.9923	82.5803	95.4044	1.15529	0.208259	0.337194	0.433305
	22019	Phatr3_J22019	isovaleryl-CoA dehydrogenase	IVD	Phatr3_J22019	64.605	99.525	11.115	27.91	43.26	43.445	22019	48.3834	60.7263	58.3285	83.5579	111.695	81.5363	22019	1145.45	1871.54	419.351	0.224067	-2.158	5.79e-15	6.17e-14
	843	Phatr3_J843	methylcrotonyl CoA carboxylase, α-subunit	MCC1	Phatr3_J843	8.61	35.465	3.54	17.92	36.455	55.07	843	35.127	93.9892	72.58	124.871	106.189	104.683	843	330.56	549.178	111.942	0.203835	-2.29453	1.12e-21	2.06e-20
	19329	Phatr3_EG01286	methylcrotonyl CoA carboxylase, β-subunit	MCC2	Phatr3_EG01286	110.28	101.775	32.83	63.99	60.525	150.43	19329	24.4323	56.4482	26.5834	88.6293	58.0312	80.6059	19329	6160.54	1990.51	10330.6	5.18992	2.37571	0.012489	0.0249537
	11811	Phatr3_J11811	methylglutaconyl-CoA hydratase	MGCHS	Phatr3_J11811	30.76	55.88	11.085	9.62	13.065	27.84	11811	23.758	28.7504	22.531	31.942	40.3731	40.3884	11811	162.169	168.488	155.851	0.925001	-0.112473	0.522513	0.618693
	13643	Phatr3_J13643	hydroxymethylglutaryl-CoA lyase	HCL	Phatr3_J13643	17.34	33.81	5.37	10.975	15.215	16.265	13643	46.9244	56.9474	43.6149	55.3041	41.9928	68.3429	13643	98.9825	103.312	94.653	0.916185	-0.126289	0.579921	0.672894
	20310	Phatr3_J20310	2-methylacyl-CoA dehydrogenase	MCD	Phatr3_J20310	45.165	50.395	9.98	19.435	22.875	29.36	20310	21.891	21.7208	37.9364	34.212	31.094	34.2358	20310	280.369	409.645	151.094	0.368841	-1.43893	4.46e-11	3.17e-10
	35240	Phatr3_J35240	enoyl-CoA hydratase	ECHS1	Phatr3_J35240	155.42	76.41	55.71	275.375	265.655	206.495	35240	106.746	101.832	178.59	187.245	231.393	228.35	35240	1504.06	1535.08	1473.03	0.959578	-0.0595274	0.929858	0.961009
	55192	Phatr3_J55192		ECHS2	Phatr3_J55192	65.85	186.18	20.95	104.54	123.965	138.615	55192	74.8648	113.95	96.8108	115.589	141.173	137.639	55192	226.254	344.689	107.818	0.312799	-1.67669	2e-12	1.65e-11
	54494	Phatr3_J54494		ECHS3	Phatr3_J54494	73.545	144.06	5.955	45.75	73.315	85.4	54494	63.7629	88.1831	60.48	88.2662	96.8746	130.352	54494	144.486	126.776	162.196	1.27939	0.355457	0.144222	0.212952
	40988	Phatr3_J40988		ECHS4	Phatr3_J40988	39.965	40.925	10.125	17.31	15.965	25.205	40988	33.708	35.4906	44.072	45.9748	33.2449	47.5689	40988	183.903	171.041	196.764	1.15039	0.202118	0.511929	0.608841
	39681	Phatr3_J39681	3-hydroxyacyl-CoA dehydrogenase	HAD	Phatr3_J39681	95.25	101.625	34.95	99.325	82.68	41.81	39681	139.422	109.872	157.178	107.525	133.669	84.9374	39681	356.356	549.532	163.18	0.296944	-1.75174	1.99e-15	2.22e-14
	41969	Phatr3_J41969	acetyl-CoA C-acyltransferase	ACAT1	Phatr3_J41969	16.44	24.265	13.16	19.69	16.84	15.365	41969	49.8211	41.7942	40.5108	33.6272	42.785	37.7042	41969	114.605	115.168	114.043	0.990231	-0.0141625	0.95687	0.980143
	28068	Phatr3_J28068		ACAT2	Phatr3_J28068	88.005	58.985	95.765	108.36	105.215	77.25	28068	108.971	63.6406	128.751	107.411	149.388	129.545	28068	850.464	1112.76	588.17	0.528569	-0.919837	1.05e-05	3.81e-05
	51245	Phatr3_J51245	propionyl-CoA carboxylase, α-subunit	PCC1	Phatr3_J51245	91.045	57.625	1.48	41.81	87.995	94.935	51245	2.74075	24.0286	19.2704	71.659	65.547	108.768	51245	837.849	563.443	1112.25	1.97403	0.981146	4.76e-05	0.000155238
	45886	Phatr3_J45886	propionyl-CoA carboxylase, β-subunit	PCC2	Phatr3_J45886	136.85	110.9	1.185	46.065	98.295	78.715	45886	3.16157	16.4826	25.9144	53.7824	46.7792	65.9192	45886	538.597	455.526	621.667	1.36472	0.44861	0.0287765	0.0520868
	25932	Phatr3_J25932	acyl-CoA dehydrogenase	ACD1	Phatr3_J25932	264.81	100.675	130.63	201.075	222.815	133.085	25932	123.08	140.75	156.646	189.447	178.826	249.187	25932	1880.4	1260.49	2500.31	1.98361	0.988126	9.49e-07	4.03e-06
	42907	Phatr3_J42907		ACD2	Phatr3_J42907	26.665	35.265	37.13	42.565	34.21	46.68	42907	32.572	31.2588	27.6481	27.0916	26.8815	28.4277	42907	71.3461	75.2399	67.4523	0.896496	-0.157631	0.639918	0.723891
	54528	Phatr3_J54528	3-hydroxyisobutyryl-CoA hydrolase	HIBCH	Phatr3_J54528	59.715	156.425	7.25	63.335	68.375	112.585	54528	41.8862	77.6431	49.1582	94.33	62.6111	113.931	54528	189.111	167.054	211.167	1.26406	0.338066	0.311584	0.407612
	45141	Phatr3_J45141	3-hydroxyisobutyrate dehydrogenase	HIBADH	Phatr3_J45141	48.94	74.81	2.775	18.215	25.5	52.305	45141	16.0838	32.0293	16.1725	42.995	57.5674	78.7833	45141	85.8367	57.3957	114.278	1.99105	0.993531	0.00105279	0.00267483
	54535	Phatr3_J54535	methylmalonate-semialdehyde dehydrogenase (acylating)	MMSDH	Phatr3_J54535	100.435	89.45	16.195	40.71	48.27	72.325	54535	39.9692	51.9322	63.9722	49.158	59.3895	47.4399	54535	1492.91	2215.44	770.371	0.347728	-1.52397	2.26e-14	2.27e-13
	28191	Phatr3_J28191	aldehyde dehydrogenase	ALDH1	Phatr3_J28191	39.765	58.81	18.82	27.86	38.355	38.89	28191	60.2026	62.6872	43.903	56.8809	61.1437	66.5427	28191	200.78	231.886	169.675	0.731718	-0.45064	0.062048	0.102552
	31906	Phatr3_J31906		ALDH2	Phatr3_J31906	120.88	137.725	52.66	193.68	217.265	144.07	31906	178.182	198.238	168.901	142.041	154.61	125.692	31906	781.568	1373.99	189.143	0.137659	-2.86083	1.17e-35	4.88e-34
	51830	Phatr3_J51830	methylmalonyl-CoA mutase	MCM	Phatr3_J51830	73.905	51.295	3.19	67.375	82.1	66.82	51830	6.48677	20.1267	18.5763	33.9739	30.7962	47.9642	51830	725.978	624.423	827.534	1.32528	0.406294	0.0708397	0.11502
Phe	13175	Phatr3_J13175	phenylalanine hydroxylase	PAH	Phatr3_J13175	60.32	37.43	7.83	14.51	22.92	32.32	13175	23.0013	42.2839	36.2796	66.1889	70.5654	63.6696	13175	426.271	327.217	525.325	1.60543	0.682962	0.00108315	0.00274585
Tyr	51609	Phatr3_J51609	tyrosine aminotransferase	TAT	Phatr3_J51609	14.35	36.06	2.03	4.36	14.83	38.845	51609	2.00111	7.47685	2.74924	13.8158	3.75643	21.7025	51609	164.814	104.689	224.938	2.14864	1.10342	6.46e-06	2.44e-05
	44384	Phatr3_J44384	4-hydroxyphenylpyruvate dioxygenase	HPD	Phatr3_J44384	72.915	63.13	19.57	42.145	52.225	43.88	44384	39.4563	40.2039	40.3471	41.0686	44.0542	42.462	44384	518.2	614.245	422.155	0.687275	-0.54104	0.00526645	0.0115287
	49112	Phatr3_J49112	homogentisate 1,2-dioxygenase	HGD	Phatr3_J49112	10.535	27.635	5.465	13.435	13.72	21.715	49112	35.3149	34.1966	35.114	42.7452	46.4576	49.7805	49112	494.893	766.373	223.413	0.29152	-1.77833	7.55e-10	4.67e-09
	36390	Phatr3_J36390	maleylacetoacetate isomerase	MAAI	Phatr3_J36390	117.815	81.685	35.625	71.535	43.625	10.455	36390	30.1186	29.9144	49.2529	30.0865	40.1589	30.7535	36390	256.097	294.554	217.64	0.738881	-0.436585	0.0427493	0.0737519
	50281	Phatr3_EG02215	fumarylacetoacetase	FAH	Phatr3_EG02215	21.33	42.47	13.585	12.37	28.685	38.295	50281	35.6091	60.6	61.999	62.953	81.1799	49.2365	50281	344.596	619.282	69.9102	0.112889	-3.14702	1.25e-37	5.77e-36
His	38891	Phatr3_J38891	histidine transaminase	HisAT	Phatr3_J38891	97.975	58.695	114.19	55.07	42.43	33.365	38891	117.46	66.8767	100.053	69.7065	103.07	63.4808	38891	506.886	340.381	673.391	1.97834	0.984292	8.05e-06	2.99e-05
	2217	Phatr3_J2217	histidine decarboxylase	HDC	Phatr3_J2217	8.95	4.43	21.095	17.49	12.93	9.445	2217	48.3323	38.8666	41.74	27.4358	51.564	29.1825	2217	905.38	1128.3	682.462	0.604859	-0.725328	0.000948701	0.00243945
Lys	54394	Phatr3_EG02101	lysine-2-oxoglutarate reductase/saccharopine dehydrogenase	LKR/SDH1	Phatr3_EG02101	21.725	19.3	35.445	23.81	12.91	16.07	54394	18.365	13.6265	20.9087	12.2639	13.6688	11.3142	54394	547.966	594.726	501.205	0.84275	-0.246824	0.233358	0.320961
	41409	Phatr3_J41409		LKR/SDH2	Phatr3_J41409	17.295	14.035	34.625	71.765	67.3	49.445	41409	68.7087	56.8406	92.7464	65.2754	46.6784	43.5162	41409	1868.82	2053.48	1684.16	0.820151	-0.286038	0.135445	0.20168
Lys/Gly	26432	Phatr3_J26432	dihydrolipoyl dehydrogenase	DLDH1	Phatr3_J26432	151.115	242.125	114.88	197.18	242.24	270.07	26432	248.682	379.996	285.672	393.203	325.883	464.824	26432	1796.58	1057.18	2535.98	2.39881	1.26232	5.41e-10	3.39e-09
	30113	Phatr3_J30113		DLDH2	Phatr3_J30113	12.005	123.09	64.07	83.93	101.72	84.945	30113	275.029	402.186	229.605	209.025	136.188	93.7731	30113	507.628	928.551	86.7056	0.0933773	-3.42078	9.81e-48	7.02e-46
Lys	40430	Phatr3_J40430	dihydrolipoamide succinyltransferase	DLST	Phatr3_J40430	30.21	31.19	47.68	62.74	72.845	85.55	40430	179.173	257.308	182.966	269.017	227.763	369.437	40430	1511.59	737.139	2286.04	3.10123	1.63284	1.74e-15	1.96e-14
	25572	Phatr3_J25572	glutaryl-CoA dehydrogenase	GCDH	Phatr3_J25572	6.96	11.91	2.68	10.07	10.555	17.545	25572	37.1943	48.1926	41.9929	69.2387	53.8258	94.9977	25572	195.163	167.148	223.177	1.3352	0.417059	0.103469	0.15957
	23913	Phatr3_J23913	acetyl-CoA C-acetyltransferase	ACAT3	Phatr3_J23913	28.19	23.59	8.745	22.13	23.005	20.12	23913	29.8075	37.3327	37.8955	42.5682	32.4507	41.1148	23913	72.8622	64.6508	81.0736	1.25402	0.326563	0.237579	0.32566
Ala	34010	Phatr3_J34010	alanine transaminase	ALT1	Phatr3_J34010	41.26	62.55	45.705	101.57	85.275	61.915	34010	216.189	184.848	214.52	173.507	184.409	129.435	34010	646.382	929.473	363.29	0.390856	-1.35529	1.18e-10	8.06e-10
	475_bd	Phatr3_EG02361		ALT2	Phatr3_EG02361	40.265	89.06	9.8	118.01	119.425	120.055	475_bd	0	0	0	0	0	0	475_bd	201.136	218.198	184.074	0.843607	-0.245356	0.226757	0.313314
Glu/Gln	45239	Phatr3_J45239	glutamate dehydrogenase	GLDH1	Phatr3_J45239	26.145	24.45	7.645	53.115	76.35	55.965	45239	93.6997	22.5644	90.5514	34.5994	303.418	78.2482	45239	1637.79	2752.25	523.329	0.190146	-2.39482	1.2e-30	3.88e-29
	13951	Phatr3_J13951		GLDH2	Phatr3_J13951	543.94	511.745	29.85	658.035	628.35	289.15	13951	17.2588	24.8227	23.1482	66.8591	18.4696	192.58	13951	3309.73	1637.93	4981.54	3.04136	1.60472	0.00841781	0.0175812
	50971	Phatr3_J50971		GLDH3	Phatr3_J50971	28.99	52.815	12.3	93.485	101.79	112.77	50971	142.052	227.789	140.204	249.074	235.503	293.515	50971	624.26	797.371	451.149	0.565795	-0.821647	0.000758619	0.00198713
	51092	Phatr3_J51092	glutamine synthetase	GSII	Phatr3_J51092	2844.19	374.92	6782.61	440.1	158.895	143.905	51092	698.988	491.394	126.492	224.649	229.57	121.58	51092	1201.46	430.038	1972.89	4.58771	2.19777	1.42e-25	3.48e-24
	22357	Phatr3_J22357		GSIII	Phatr3_J22357	182.97	253.88	71.295	739.225	712.4	711.59	22357	405.791	1990.87	739.06	1784.1	1021.3	1706.16	22357	3573.32	3754.94	3391.71	0.903265	-0.14678	0.82183	0.878485
	39528	Phatr3_EG01947	carbamoyl-phosphate synthase II	CPSII	Phatr3_EG01947	74.415	2.26	217.925	76.2	51.295	9.92	39528	190.453	100.719	180.206	124.292	186.788	130.735	39528	1605.91	507.612	2704.2	5.3273	2.4134	6.19e-30	1.95e-28
	24739	Phatr3_J24739	glutamine 2-oxoglutarate aminotransferase	GltS	Phatr3_J24739	49.445	34.285	176.33	94.725	69.205	144.735	24739	182.242	141.757	112.526	133.78	117.916	189.858	24739	2302.72	995.661	3609.78	3.62551	1.85819	2.1e-19	3.25e-18
	51214	Phatr3_J51214		GltX	Phatr3_J51214	176.59	249.21	130.84	267.405	326.32	639.575	51214	230.454	399.746	192.115	452.216	197.426	679.33	51214	3961.36	2104.33	5818.39	2.76496	1.46726	0.000459478	0.00125128
	20342	Phatr3_J20342		GltD	Phatr3_J20342	155.665	193.33	207.105	221.93	179.865	297.03	20342	261.991	332.346	190.461	308.263	216.401	419.101	20342	1806.81	966.155	2647.46	2.7402	1.45428	7.49e-13	6.45e-12
	31906	Phatr3_J31906	1-pyrroline-5-carboxylate dehydrogenase	ALDH4A1	Phatr3_J31906	120.88	137.725	52.66	193.68	217.265	144.07	31906	178.182	198.238	168.901	142.041	154.61	125.692	31906	781.568	1373.99	189.143	0.137659	-2.86083	1.17e-35	4.88e-34
	18027	Phatr3_J18027	delta-1-pyrroline-5-carboxylate synthetase	ALDH18A1-1	Phatr3_J18027	14.62	12.285	15.665	10.73	7.6	24.385	18027	14.4046	12.809	12.9617	22.3086	10.7624	27.3603	18027	256.951	63.732	450.169	7.06347	2.82038	8.93e-30	2.76e-28
	55086	Phatr3_J55086		ALDH18A1-2	Phatr3_J55086	38.7	28.12	251.7	77.86	157.685	80.745	55086	154.037	74.3508	161.649	81.4604	91.4706	53.7954	55086	1651.88	2132.21	1171.55	0.549455	-0.863926	1.97e-05	6.84e-05
Asp/Asn	18337	Phatr3_J18337	asparagine synthase	ASNS	Phatr3_J18337	80.095	37.13	138.285	68.45	61.345	35.32	18337	185.228	133.276	140.304	100.208	119.661	101.767	18337	612.693	324.779	900.608	2.77299	1.47144	3.01e-12	2.43e-11
	4073	Phatr3_J4073	asparaginase	ASNase1	Phatr3_J4073	6.255	5.225	2.5	8.74	4.07	6.005	4073	17.206	14.7734	14.0066	12.0128	19.0732	15.289	4073	43.8642	24.6445	63.0839	2.55976	1.35601	0.0916931	0.144012
	20905	Phatr3_J20905		ASNase2	Phatr3_J20905	11.505	11.56	5.985	9.225	9.69	7.585	20905	33.8526	23.1707	23.182	11.0123	28.848	9.93153	20905	108.659	127.251	90.067	0.707793	-0.498601	0.0509161	0.0859719
	44902	Phatr3_J44902	aspartate-ammonia ligase	ASA	Phatr3_J44902	416.525	480.13	497.04	233.69	297.26	305.545	44902	198.815	544.701	151.215	412.078	526.245	670.47	44902	1424.51	1444.65	1404.37	0.972119	-0.0407951	0.829021	0.883513
	23059	Phatr3_J23059	aspartate aminotransferase	AST1	Phatr3_J23059	50.12	62.575	142.205	92.685	79.52	74.525	23059	121.774	111.49	103.116	104.76	110.636	101.231	23059	185.607	196.37	174.844	0.890378	-0.16751	0.629429	0.715254
	23871	Phatr3_J23871		AST2	Phatr3_J23871	142.61	144.795	254.345	92.025	82.57	97.375	23871	139.724	86.3209	92.6612	80.7813	67.3615	77.8901	23871	331.53	216.349	446.712	2.06478	1.04599	3.43e-06	1.35e-05
	10418	Phatr3_J10418		AST3	Phatr3_J10418	17.19	32.045	10.59	28.785	33.935	15.68	10418	22.6497	15.8265	20.2084	14.3944	22.5016	19.5765	10418	44.6157	67.9071	21.3243	0.314022	-1.67106	1.02e-06	4.3e-06
	22909	Phatr3_J22909		AST4	Phatr3_J22909	118.825	13.25	533.545	51.985	25.93	8.285	22909	535.596	51.9846	296.554	12.2404	183.647	5.88941	22909	666.146	633.856	698.436	1.10188	0.139973	0.859413	0.908132
	39093	Phatr3_J39093		AST5	Phatr3_J39093	36.06	42.905	7.085	35.825	35.945	43.54	39093	24.7364	49.4207	36.5499	61.6671	60.5197	69.1079	39093	271.046	252.137	289.955	1.14999	0.20162	0.364585	0.462866
	43315	Phatr3_J43315		AST6	Phatr3_J43315	25.67	25.06	12.875	12.19	17.05	28.375	43315	36.1665	26.0131	37.2741	26.253	36.4723	29.3189	43315	392.467	525.556	259.378	0.493531	-1.01879	1.53e-06	6.31e-06
	21116	Phatr3_J21116	argininosuccinate synthase	ASS	Phatr3_J21116	82.095	17.92	571.215	138.49	112.68	58.915	21116	249.058	99.5135	157.324	65.8932	131.731	46.8982	21116	665.058	292.891	1037.22	3.54133	1.82429	2.81e-09	1.62e-08
Arg	34526	Phatr3_J34526	argininosuccinate lyase	ASL	Phatr3_J34526	50.8	38.615	155.05	54.95	56.655	41.09	34526	99.1746	80.9543	72.3649	70.4576	91.6187	79.6772	34526	269.181	193.395	344.967	1.78374	0.834907	0.00224506	0.00532962
	38509	Phatr3_J38509	arginase	Arg	Phatr3_J38509	94.01	93.5	22.015	47.765	37.905	45.295	38509	63.092	72.9382	84.4319	85.2277	79.5885	78.5405	38509	226.151	168.788	283.513	1.67969	0.748199	0.00108648	0.00275291
	30514	Phatr3_J30514	ornithine carbamoyltransferase	OTC	Phatr3_J30514	95.55	74.69	585.7	20.745	39	64.7	30514	248.713	126.334	75.3464	109.6	142.836	162.301	30514	433.15	194.047	672.253	3.46439	1.7926	0.00108217	0.00274404
	35643	Phatr3_J35643	ornithine cyclodeaminase	OCD1	Phatr3_J35643	23.58	73.02	11.15	36.33	36.615	42.57	35643	61.4059	79.1092	70.6664	75.3715	88.1233	105.506	35643	101.318	135.884	66.7512	0.491237	-1.02551	0.000526181	0.0014197
	54222	Phatr3_J54222		OCD2	Phatr3_J54222	4.99	41.025	13.125	32.84	47.84	35.15	54222	84.6554	81.9798	102.485	57.9341	78.8946	39.1552	54222	106.262	203.466	9.05834	0.0445201	-4.4894	4.78e-37	2.13e-35
	34775	Phatr3_J34775		OCD3	Phatr3_J34775	28.94	31.885	11.685	18.935	16.615	22.815	34775	43.4371	39.1509	37.6962	36.5064	37.7913	41.1024	34775	63.7406	84.9615	42.5196	0.500457	-0.998682	0.00148339	0.00365807
	27726	Phatr3_J27726	ornithine aminotransferase	OAT	Phatr3_J27726	86.585	71.33	69.81	54.765	65.395	50.495	27726	194.34	113.865	199.154	131.72	209.89	124.326	27726	1351.61	1471.87	1231.35	0.836587	-0.257413	0.217167	0.301928
	2834	Phatr3_J2834	ornithine decarboxylase	OdC1	Phatr3_J2834	25.835	25.255	22.755	26.68	23.305	26.14	2834	37.59	35.6472	34.5054	34.9993	38.2063	40.9686	2834	164.327	135.979	192.675	1.41694	0.502784	0.0290942	0.0525596
	12642	Phatr3_J12642		OdC2	Phatr3_J12642	23.08	11.805	22.615	34.715	30.885	17.23	12642	22.1785	14.621	27.7725	15.0171	16.843	6.52703	12642	253.901	247.112	260.69	1.05495	0.0771679	0.933736	0.962128
Pro	1155	Phatr3_J1155	proline dehydrogenase	PRODH	Phatr3_J1155	33.605	39.13	22.115	30.48	32.315	29.66	1155	74.1132	73.1694	65.7341	74.3102	76.2716	61.1587	1155	303.848	307.28	300.416	0.97766	-0.0325953	0.895434	0.936375
	25379	Phatr3_J25379	pyrroline-5-carboxylate reductase	PYCR	Phatr3_J25379	131.11	95.925	96.02	135.255	81.095	34.22	25379	325.073	171.184	333.61	112.124	301.02	76.563	25379	1151.94	1950.25	353.631	0.181326	-2.46334	7.95e-30	2.47e-28
Met	15917	Phatr3_J15917	methionine gamma-lyase/cystathionine gamma-lyase	MGL/CTH	Phatr3_J15917	17.555	20.61	5.935	16.755	16.15	12.745	15917	16.8035	23.1347	17.9754	24.2458	23.7784	27.6461	15917	75.8975	70.7869	81.0081	1.14439	0.194583	0.492363	0.590928
	37341	Phatr3_J37341	acetolactate synthase	ALS1	Phatr3_J37341	65.7	18.955	140.67	113.235	71.97	33.255	37341	222.099	112.443	222.776	107.601	162.522	59.8708	37341	1220.19	1116.59	1323.79	1.18556	0.245565	0.1811	0.258311
	54355	Phatr3_J54355		ALS2	Phatr3_J54355	24.995	16.62	3.905	7.735	14.745	25.18	54355	11.1514	40.938	25.5201	54.6301	22.8932	80.1909	54355	818.829	463.522	1174.14	2.53308	1.34089	1.52e-05	5.37e-05
	30967	Phatr3_J30967	ketol-acid reductoisomerase	KARI	Phatr3_J30967	51.92	8.845	256.925	84.38	36.515	33.25	30967	94.5925	22.7648	57.7955	15.9374	37.979	24.6785	30967	530.454	256.581	804.328	3.1348	1.64837	3.25e-14	3.22e-13
	20547	Phatr3_J20547	dihydroxy-acid dehydratase	DHAD	Phatr3_J20547	139.635	8.065	197.35	66.49	37.825	20.905	20547	256.551	42.9717	153.091	30.6107	580.978	56.3554	20547	9241.17	15886.3	2596.06	0.163416	-2.61338	2.28e-37	1.04e-35
	913_bd	Phatr3_Jdraft913	S-adenosylmethionine synthetase	MAT	Phatr3_draftJ913	150.26	197.755	455.04	636.3	848.55	243.985	913_bd	0	0	0	0	0	0	913_bd	3090.35	3919.83	2260.87	0.576778	-0.793913	2.21e-05	7.59e-05
	46156	Phatr3_J46156	DNA (cytosine-5)-methyltransferase	CMT	Phatr3_J46156	8.135	7.645	5.41	16.36	17.68	14.395	46156	22.5672	25.3053	22.7349	25.2516	23.4025	23.9138	46156	187.851	167.297	208.404	1.24571	0.31697	0.512168	0.608984
	18319	Phatr3_J18319	adenosylhomocysteinase	AHCYL	Phatr3_J18319	367.105	374.32	617.665	929.45	1490.49	293.5	18319	3184.62	1540.6	2579.56	639.953	1254.27	428.061	18319	3443.97	3508.1	3379.83	0.963436	-0.0537393	0.60112	0.69122
	23399	Phatr3_J23399	methionine synthase	METH	Phatr3_J23399	45.835	25.215	79.985	225.365	251.985	152.06	23399	130.006	102.531	125.644	89.1833	96.7637	93.5566	23399	4486.4	4837.76	4135.04	0.854742	-0.226439	0.277374	0.370484
Thr/Gly/Ser/Cys	19518	Phatr3_J19518	threonine deaminase	TDA1	Phatr3_J19518	22.59	85.755	5.755	30.695	35.74	60.495	19518	33.4266	92.5408	53.025	108.15	26.7093	134.023	19518	119.725	167.88	71.5701	0.426317	-1.23	1.36e-06	5.65e-06
	49047	Phatr3_J49047		TDA2	Phatr3_J49047	35.05	36.52	39.385	30.17	23.75	28.98	49047	56.5444	44.5324	42.9264	40.7358	50.12	37.6368	49047	274.969	266.983	282.955	1.05982	0.0838243	0.812619	0.871714
	50097	Phatr3_J50097	threonine aldolase	TA1	Phatr3_J50097	21.895	36.625	14.485	19.915	13.975	21.675	50097	29.169	25.3398	30.3473	27.1803	24.9172	31.3706	50097	112.017	63.5612	160.473	2.5247	1.33611	7.89e-07	3.39e-06
	49372	Phatr3_J49372		TA2	Phatr3_J49372	7.705	15.285	8.2	17.56	11.73	13.06	49372	21.0768	18.9771	15.0509	20.6456	23.9263	24.6977	49372	61.9902	79.9659	44.0145	0.550416	-0.861406	0.00287024	0.00665473
	8717	Phatr3_J8717	serine hydroxymethyltransferase	SHMT1	Phatr3_J8717	75.68	101.64	57.945	60.715	47.88	64.36	8717	65.0027	62.6214	58.8328	60.0852	63.8947	70.7268	8717	253.906	225.181	282.63	1.25513	0.327831	0.137478	0.204291
	18665	Phatr3_J18665		SHMT2	Phatr3_J18665	320.58	257.765	468.9	324.715	365.145	238.51	18665	1519.29	803.545	1114.05	457.264	630.287	426.83	18665	1854.08	1250.3	2457.85	1.96582	0.975128	3.77e-06	1.47e-05
	54015	Phatr3_J54015		SHMT3	Phatr3_J54015	158.88	330.405	119.475	206.12	164.135	180.54	54015	328.669	312.329	435.476	283.374	165.451	203.642	54015	1369.48	1525.28	1213.69	0.795719	-0.329668	0.0747863	0.120473
	877_bd	Phatr3_Jdraft877	L-serine ammonia-lyase	L-SD	Phatr3_draftJ877	34.455	47.215	29.8	19.69	21.145	21.73	877_bd	0	0	0	0	0	0	877_bd	195.045	172.472	217.619	1.26177	0.335447	0.187597	0.26639
	10073	Phatr3_J10073	kynurenine aminotransferase/cysteine-S-conjugate beta-lyase	KAT1/CBL1	Phatr3_J10073	32.615	34.77	32.46	18.085	14.9	21.13	10073	15.112	14.0906	13.9748	14.4688	13.0191	20.2068	10073	160.357	141.465	179.248	1.26709	0.341516	0.15186	0.222178
	10257	Phatr3_J10257		KAT2/CBL2	Phatr3_J10257	21.2	21.195	6.255	25.195	26.185	42.175	10257	27.3189	42.5026	33.4487	51.0388	30.0237	59.8992	10257	244.917	161.005	328.828	2.04234	1.03022	4.05e-06	1.57e-05
	42003	Phatr3_J42003	cystathionine beta-synthase	Cbs	Phatr3_J42003	21.585	24.61	23.565	30.035	32.55	14.625	42003	33.1712	24.5679	35.3823	22.9426	32.3168	21.9891	42003	218.133	203.647	232.619	1.14227	0.191898	0.909117	0.946865
	13476	Phatr3_J13476	serine O-acetyltransferase	SATase	Phatr3_J13476	21.4	16.46	9.005	31.745	38.04	49.96	13476	70.6293	69.1898	75.5606	78.0672	91.1278	107.94	13476	257.596	166.613	348.579	2.09215	1.06499	4.68e-06	1.8e-05
	54915	Phatr3_J54915	cysteine synthase	CysK1	Phatr3_J54915	15.335	28.505	5.785	10.335	10.475	20.715	54915	13.8629	18.8742	12.0418	21.98	18.6079	34.1509	54915	58.0647	29.384	86.7454	2.95213	1.56176	1.63e-06	6.68e-06
	542_bd	Phatr3_Jdraft542		CysK2	Phatr3_draftJ542	83.06	170.975	157.605	269.05	303.635	283.39	542_bd	0	0	0	0	0	0	542_bd	1526.91	2030.12	1023.71	0.50426	-0.987761	1.69e-07	7.91e-07
	17215	Phatr3_J17215	3-mercaptopyruvate sulfurtransferase	MPST1	Phatr3_J17215	24.785	30.155	15.18	25.91	19.64	24.295	17215	23.4301	26.9486	20.6442	26.7352	25.5771	28.4409	17215	59.694	51.1376	68.2504	1.33464	0.416452	0.213395	0.297212
	46031	Phatr3_J46031		MPST2	Phatr3_J46031	11.115	25.325	9.105	17.89	17.925	26.965	46031	10.8985	14.1084	9.52267	12.5879	10.3337	15.0121	46031	11.8792	16.5518	7.20656	0.435395	-1.1996	0.0500077	0.0847176
	46040	Phatr3_J46040		MPST3	Phatr3_J46040	9.41	23.995	11.39	21.07	20.56	32.425	46040	9.25139	11.3094	7.94032	11.3819	9.55848	14.1038	46040	8.14176	11.5326	4.75091	0.411954	-1.27944	0.0994711	0.154367
	52110	Phatr3_J52110	Alanine-glyoxylate aminotransferase	AGX1	Phatr3_J52110	1.425	13.945	0.895	6.325	7.475	16.28	52110	6.47849	9.14047	6.37557	11.2269	10.2704	20.1654	52110	5.17947	5.9501	4.40883	0.740968	-0.432517	0.852516	0.902426
	49601	Phatr3_J49601		AGX2	Phatr3_J49601	83.955	255.785	79.91	80.46	138.665	304.58	49601	70.4821	177.547	131.704	272.315	112.597	343.778	49601	516.351	467.783	564.918	1.20765	0.272202	0.328104	0.424611
	54478	Phatr3_J54478	malate synthase	MS	Phatr3_J54478	85.62	29.27	39.71	92.885	68.955	41.32	54478	78.0139	25.6144	82.0178	55.6602	127.961	81.1522	54478	1437.47	2188.91	686.039	0.313415	-1.67385	3.67e-16	4.38e-15
	22187	Phatr3_J22187	glycine decarboxylase p-protein	GDCP	Phatr3_J22187	43.95	57.23	62.13	114.315	100.81	68.525	22187	392.894	217.667	410.953	168.163	217.604	72.4562	22187	1133.27	1682.84	583.694	0.34685	-1.52762	5.54e-14	5.33e-13
	521_bd	Phatr3_Jdraft521	glycine decarboxylase t-protein	GDCT	Phatr3_draftJ521	29.075	96.905	107.77	60.04	69.98	64.4	521_bd	0	0	0	0	0	0	521_bd	232.502	432.907	32.0972	0.0741434	-3.75354	6.37e-44	4.07e-42
	32847	Phatr3_J32847	glycine cleavage system H protein	GDCH	Phatr3_J32847	389.575	679.585	477.505	346.275	379.725	341.065	32847	782.386	620.828	772.338	435.353	681.382	369.159	32847	498.512	722.588	274.436	0.379795	-1.39671	2.39e-10	1.56e-09
Trp	41702	Phatr3_J41702	tryptophan synthase	TS	Phatr3_J41702	190.935	60.355	409.74	168.74	98.19	69.06	41702	399.802	130.246	285.323	105.805	235.231	99.4706	41702	1745.3	2015.91	1474.69	0.731526	-0.451019	0.0204134	0.0385515
	49505	Phatr3_J49505	tryptophanase	Tpase	Phatr3_J49505	25.505	59.81	24.745	31.49	33.51	27.91	49505	81.6234	61.3024	98.2509	65.2454	103.59	53.5836	49505	184.629	244.575	124.683	0.509795	-0.972011	3.31e-05	0.000110721
